# Supplementary material for: Integrated Analysis of miRNA and mRNA Endorses a Twenty miRNAs Signature for Colorectal Carcinoma
Source: Int J Mol Sci. 2019 Aug 20;20(16):4067. doi: 10.3390/ijms20164067 (PMC6720928; doi:10.3390/ijms20164067)
Supplement: Supplementary file 1 [file ijms-20-04067-s001.zip]

Archive with 4 entries (4 files):
- Table 1S.xlsx
- Table 2S.xlsx
- Table 3S.xlsx
- Table 4S.xlsx
