# Supplementary material for: Integrated Analysis of miRNA and mRNA Endorses a Twenty miRNAs Signature for Colorectal Carcinoma
Source: Int J Mol Sci. 2019 Aug 20;20(16):4067. doi: 10.3390/ijms20164067 (PMC6720928; doi:10.3390/ijms20164067)
Supplement: Supplementary file 1 [file ijms-20-04067-s001.zip › Table 1S.xlsx]

## Sheet: Foglio1
Table S1. List of 21 deregulated miRNAs identified by array and gene targets anti-expressed identified by RNA-Seq
miRNA	# targets	# anti-expr targets	Pvalue (hypergeometric test)	miRNA is iper-expressed in	Anti-expressed target genes
hsa-miR-489	407	25	0.00032064	Normal	IPO7	SMC2	PAICS	PDE10A	AP3M2	ZNF618	ESCO2	DUSP4	SLC7A11	DCAF13	OSBPL3	IPO5	ZDHHC9	PKP1	GPCPD1	WDR35	RAN	SLC28A3	TFAP4	FZD3	LRP11	PKP4	STC2	ADAM9	CDK1
hsa-miR-16-5p	315	20	0.000822862	Normal	SEMA3A	YAP1	IPO7	AP1S3	E2F7	HSPA4L	PHF19	HMGA1	HOXA10	ITGA2	KCNN4	SLC11A2	CCND1	SLC12A2	NAA25	AXIN2	ZNRF3	CBX4	APLN	CLDN2
hsa-miR-139-5p	536	29	0.000877879	Normal	PTPRU	TSPAN5	CDK6	TMEM123	SSX2IP	RPL22L1	DPY19L1	CLEC5A	HOXA9	ITGA2	MAD2L1	PHKA1	PODXL	DNAJC10	DDIT4	ATRX	BCOR	PSPH	PTPRO	ROBO2	RYR2	SNTB1	TCF3	TCF12	TGIF1	TOP2A	FZD3	PROSER1	ADGRG1
hsa-let-7e-5p	480	26	0.00156537	Normal	PTPRU	SYNCRIP	IGF2BP1	CHD4	C11orf84	DDN	ACSL6	OSBPL3	PALD1	HOXA9	MYCN	NAP1L1	SEMA4C	GPCPD1	SMARCAD1	ALPK3	CCND1	RRM2	AEN	TP53	VSNL1	HMGA2	NKD1	TNFSF9	TTLL4	CDC25A
hsa-miR-186-5p	1751	71	0.00187365	Normal	CDK2	CDK6	SEMA3A	YAP1	SYNCRIP	IPO7	PDE10A	ASCC3	ZWINT	XPOT	LRRC58	AP1S3	ESCO2	SBSPON	CREG2	FOXD1	ACSL6	TTC9	FUT8	WDR72	OSBPL3	DIEXF	PALD1	ATAD2	CDR2L	HOXA9	JAG2	IPO5	MET	ABCC1	MYT1	NBN	NDP	SLC11A2	PABPC3	PLS3	PODXL	DNAJC10	ATRX	RBM28	PPP2R2C	FERMT1	GPCPD1	JPH1	PSPH
hsa-miR-125b-5p	266	16	0.00445682	Normal	CDKN2A	QSOX2	GPC4	SH3BP4	GRB10	CDR2L	LIF	MYT1	PODXL	PPAT	SEMA4C	SLC7A1	SH3TC2	TMPRSS13	CBFB	ADAM9
hsa-miR-133b	2085	79	0.006193	Normal	SMC4	DHRS2	SMYD5	NEBL	CCT2	SMC2	CENPF	PLK4	PDE10A	CHEK1	TMEM123	LRRC58	PAQR4	E2F7	AHCY	EPHB4	LRCH1	NUP205	SULF1	NCAPH	PATZ1	DCAF13	PHF19	SLCO1B3	HELLS	HMGA1	HOXA9	KCNN4	SAMD5	MAD2L1	MKI67	ABCC1	PFAS	DDIT4	ATRX	PARPBP	CDCA8	LRRC36	BRIX1	ZNF280C	PRPS2	SLC39A10	PPM1H	ALPK3	KIAA1549
hsa-let-7c	466	23	0.00856408	Normal	SYNCRIP	IGF2BP1	CHD4	C11orf84	ACSL6	OSBPL3	PALD1	HOXA9	MYCN	NAP1L1	SEMA4C	GPCPD1	SMARCAD1	CCND1	RRM2	SMARCC1	TP53	VSNL1	HMGA2	NKD1	TNFSF9	TTLL4	CDC25A
hsa-miR-411-5p	1879	70	0.0140858	Normal	DHRS2	SEMA3A	TUBB3	IPO7	UTP14A	ASCC3	ZNF618	ERP27	MYO3B	C2CD4A	DACH1	ACAN	RNF182	ATP11A	ACSL6	SF3B3	PATZ1	KIF4A	FUT1	FUT8	POLR1A	MTHFD1L	CKAP2	RPL7L1	GTF2I	PSAT1	ANXA3	HOXA10	KPNA2	KRT5	SAMD5	STMN1	MMP1	ABCC1	AADAT	HACD3	PUS7	PPAT	TEX10	NCAPG2	CEP55	BRIX1	ZNF280C	FERMT1	SYBU
hsa-miR-145-5p	7	2	0.0156727	Normal	FSCN1	MYRF
hsa-miR-200c-3p	4339	146	0.0168913	Normal	SMC4	CDK2	SEMA3A	TUBB3	YAP1	SYNCRIP	IPO7	RAD51AP1	PLK2	AP3M2	ASCC3	GCN1	CHEK1	TMEM123	LRRC58	KCNH8	WDR36	MYO3B	PARP1	CKAP2L	ESCO2	SBSPON	FREM1	DACH1	DARS	DSG3	DUSP4	RPL22L1	DDIAS	PHLDA1	FOXD1	LRCH1	WDR43	SULF1	DPY19L1	PATZ1	SLC7A11	NPNT	WDR72	FSBP	RAD54B	DCAF13	MYEOV	PALD1	SLCO1B3
hsa-miR-130a-3p	285	15	0.018079	Normal	E2F7	SULF1	ATP11A	NPNT	MET	MYT1	CEP55	SYBU	ROBO2	SMOC2	SOX4	CBFB	CCT6A	HOMER1	MLEC
hsa-miR-150-5p	500	23	0.018388	Normal	SEMA3A	SMC2	LRRC58	EPHB2	SLC7A11	PALD1	RPL7L1	GRIN2B	HILPDA	IL1A	INCENP	IPO5	SP5	NEK2	MCM10	PRKDC	PRPS1	TP53	HMGA2	LRP11	PKP4	JADE3	GINS1
hsa-miR-100-5p	360	17	0.0314385	Normal	GCN1	ARID3A	EPHB4	PDCD11	PCSK9	DIEXF	HOXA9	IMPDH1	LIF	PFAS	PODXL	RCBTB1	SLC14A1	TMPO	TMPRSS13	DCUN1D5	CDC25A
hsa-miR-222-3p	585	25	0.0316872	Normal	SYNCRIP	IPO7	SMC2	ZNF618	SH3BP4	OSBPL3	GRB10	AQP3	SBK1	STMN1	MMP1	NAP1L1	DDIT4	SYBU	PRPS1	SLC39A10	WDR35	SLC22A3	HLTF	TCF12	TFAP2A	FZD3	NAA25	AXIN2	CBFB
hsa-miR-146b-5p	390	18	0.0332515	Normal	AP3M2	IQGAP3	CSE1L	SBSPON	ARID3A	ZNF367	LRCH1	RACGAP1	UHRF1	MTAP	MYT1	PMAIP1	STIL	SH3TC2	FZD3	ZNRF3	TIMELESS	PRC1
hsa-miR-192-5p	1682	61	0.0340747	Normal	SEMA3A	IPO7	CCT2	UTP14A	PDE10A	AP3M2	CHEK1	PTP4A3	TMEM123	ZNF618	MYO3B	SBSPON	CREG2	DDIAS	NCAPH	GAD1	FSBP	RAD54B	DIEXF	RPL7L1	ATAD2	RACGAP1	GTF2I	HOXA10	ILF3	KIF5B	MAD2L1	MCM4	MCM6	SLC11A2	ODC1	HACD3	PLS3	DNAJC10	HAUS6	BCOR	NCAPG2	PPP2R2C	MCM10	ZNF280C	NKRF	SMARCAD1	ADGRG6	STRIP2	TRIB3
hsa-miR-133a	592	25	0.0357295	Normal	NEBL	TMEM123	E2F7	HOXA9	KRT7	SAMD5	PFAS	ATRX	ZNF280C	PRPS2	ALPK3	KIAA1549	PTPRO	XPO4	SLC6A6	HLTF	FSCN1	SOX4	SQLE	TCF7	MYRF	FAM57A	ZNRF3	STC2	FOXQ1
hsa-miR-191-5p	927	36	0.0409269	Normal	CDK6	CCT2	CHD4	AP1S3	DKC1	PCSK9	NPNT	MYEOV	IL1A	KIF5B	NPM1	TNFRSF11B	DNAJC10	ANLN	HAUS6	ANO1	BRIX1	RCC2	PRPS1	PRPS2	NUP107	STRIP2	CFAP97	SLC6A6	SLC7A1	SLC12A2	HLTF	SOX4	MYRF	SLCO5A1	WDR75	PHF6	ADAM9	APLN	TTLL4	CDK1
hsa-miR-224-5p	216	14	0.0422031	Tumor	CPNE8	PHLPP2	NEDD4L	LGALSL	SH3KBP1	ID3	MAFG	PDE8A	TMEM9B	CHP2	CEP85	FZD5	SLC4A4	RIOK3
hsa-miR-149-5p	28	3	0.0452173	Normal	IGF2BP1	EPHB3	TCF12
[truncated: 102 more columns]
