# Supplementary material for: Integrated Analysis of miRNA and mRNA Endorses a Twenty miRNAs Signature for Colorectal Carcinoma
Source: Int J Mol Sci. 2019 Aug 20;20(16):4067. doi: 10.3390/ijms20164067 (PMC6720928; doi:10.3390/ijms20164067)
Supplement: Supplementary file 1 [file ijms-20-04067-s001.zip › Table 2S.xlsx]

## Sheet: Foglio1
Table S2. Kegg Pathways of downregulated miRNAS gene targets in colorectal carcinoma
Pathways			log10 p-value																			Gene List
Category	ID	Title	hsa-miR-489-5p	hsa-miR-125b-5p	hsa-miR-139-5p	hsa-miR-186-5p	hsa-let-7e-5p	hsa-miR-16-5p	hsa-miR-133b	hsa-let-7c	hsa-miR-150-5p	hsa-miR-145-5p	hsa-miR-146b-5p	hsa-miR-100-5p	hsa-miR-200c-3p	hsa-miR-222-3p	hsa-miR-130a-3p	hsa-miR-191-5p	hsa-miR-149-5p	hsa-miR-192-5p	hsa-miR-133a	hsa-miR-489	hsa-miR-125b-5p	hsa-miR-139-5p	hsa-miR-186-5p	hsa-let-7e-5p	hsa-miR-16-5p	hsa-miR-133b	hsa-let-7c	hsa-miR-150-5p	hsa-miR-145-5p	hsa-miR-146b-5p	hsa-miR-100-5p	hsa-miR-200c-3p	hsa-miR-222-3p	hsa-miR-130a-3p	hsa-miR-191-5p	hsa-miR-149-5p	hsa-miR-192-5p	hsa-miR-133a
Cancer	852705	MicroRNAs in cancer					4.0261		2.9335	4.0261		1.6195							1.3237							CCND1 HMGA2 IGF2BP1 TP53		ABCC1 DDIT4 FSCN1 SOX4	CCND1 HMGA2 IGF2BP1 TP53		FSCN1							IGF2BP1
Cancer	658418	Viral carcinogenesis					3.2064			3.2064								2.8783								CCND1 CHD4 TP53			CCND1 CHD4 TP53								CDK1 CDK6 CHD4
Cancer	83106	Colorectal cancer					2.9131	3.2022		2.9131																CCND1 TP53	AXIN2 CCND1		CCND1 TP53
Cancer	523016	Transcriptional misregulation in cancer					3.3465			3.3465																HMGA2 MYCN TP53			HMGA2 MYCN TP53
Cancer	782000	Proteoglycans in cancer					1.8792			1.8792																CCND1 TP53			CCND1 TP53
Cancer	814926	Carbon metabolism																2.1525																			PRPS1 PRPS2
Cell grothw and death	83055	p53 signaling pathway					4.5843		2.2682	4.5843					2.9562			2.5786								CCND1 RRM2 TP53		CDK1 CHEK1	CCND1 RRM2 TP53					CDK1 CHEK1 RRM2			CDK1 CDK6
Cell grothw and death	83061	Wnt signaling pathway					3.6405	2.4552		3.6405						2.2557										CCND1 NKD1 TP53	AXIN2 CCND1		CCND1 NKD1 TP53						AXIN2 FZD3
Cell grothw and death	1510435	Ferroptosis					3.2648			3.2648	3.4471															ACSL6 TP53			ACSL6 TP53	SLC7A11 TP53
Cell grothw and death	83054	Cell cycle					2.2922		3.0127	2.2922								2.082								CCND1 TP53		CDK1 CHEK1 MAD2L1	CCND1 TP53								CDK1 CDK6
Cellular process	1026136	Signaling pathways regulating pluripotency of stem cells														2.2797																			AXIN2 FZD3
Metabolism	413344	PRPP biosynthesis, ribose 5P => PRPP							2.3177							2.6184		5.4534			2.7152							PRPS2							PRPS1		PRPS1 PRPS2			PRPS2
Metabolism	413382	beta-Oxidation, acyl-CoA synthesis					2.2097			2.2097																ACSL6			ACSL6
Metabolism	82933	Fatty acid biosynthesis					1.9419			1.9419																ACSL6			ACSL6
Metabolism	82928	Pentose phosphate pathway																3.2996																			PRPS1 PRPS2
Metabolism	790012	Biosynthesis of amino acids																2.5073																			PRPS1 PRPS2
Signal trasduction	749777	Hippo signaling pathway					2.1096	4.003		2.1096					2.9657	2.1932										CCND1 NKD1	AXIN2 CCND1 YAP1		CCND1 NKD1					AXIN2 FZD3 NKD1 YAP1	AXIN2 FZD3
Signal trasduction	83059	mTOR signaling pathway														3.7052																			DDIT4 FZD3 GRB10
Signal trasduction	1492886	Apelin signaling pathway						2.4856																			APLN CCND1
