# Supplementary material for: Integrated Analysis of miRNA and mRNA Endorses a Twenty miRNAs Signature for Colorectal Carcinoma
Source: Int J Mol Sci. 2019 Aug 20;20(16):4067. doi: 10.3390/ijms20164067 (PMC6720928; doi:10.3390/ijms20164067)
Supplement: Supplementary file 1 [file ijms-20-04067-s001.zip › Table 3S.xlsx]

## Sheet: Foglio1
Table S3. The enriched Gene Ontology (GO) Biological Process categories of downregulated miRNAS gene targets in colorectal carcinoma
		log10 p-value																			Gene list
ID	Title	hsa-miR-16-5p	hsa-miR-489	hsa-miR-145-5p	hsa-let-7e-5p	hsa-miR-139-5p	hsa-miR-150-5p	hsa-miR-125b-5p	hsa-miR-100-5p	hsa-miR-186-5p	hsa-miR-133b	hsa-let-7c	hsa-miR-146b-5p	hsa-miR-130a-3p	hsa-miR-192-5p	hsa-miR-200c-3p	hsa-miR-133a	hsa-miR-149-5p	hsa-miR-222-3p	hsa-miR-191-5p	hsa-miR-16-5p	hsa-miR-489	hsa-miR-145-5p	hsa-let-7e-5p	hsa-miR-139-5p	hsa-miR-150-5p	hsa-miR-125b-5p	hsa-miR-100-5p	hsa-miR-186-5p	hsa-miR-133b	hsa-let-7c	hsa-miR-146b-5p	hsa-miR-130a-3p	hsa-miR-192-5p	hsa-miR-200c-3p	hsa-miR-133a	hsa-miR-149-5p	hsa-miR-222-3p	hsa-miR-191-5p
GO:0060429	epithelium development	10			3.7106	5.9558		2.51096		10	5.4951	3.7106		3.7931		10	4.10427			3.3101				CCND1 MYCN NKD1 SEMA4C TP53	ATRX CDK6 FZD3 PODXL PTPRO ROBO2 RYR2 TGIF1		ADAM9 PODXL SEMA4C		ATRX CDK6 FZD3 PLS3 PODXL RYR2 SEMA3A SLC12A2 TFAP2A TGIF1 YAP1 ZNRF3	ADAM9 ATRX CDK1 E2F7 NKD1 PTPRO SOX4 SULF1 TCF7 ZNRF3	CCND1 MYCN NKD1 SEMA4C TP53		E2F7 NPNT ROBO2 SOX4 SULF1		ADAM9 ATRX AXIN2 CDK1 FZD3 MYCN NKD1 NPNT PLS3 ROBO2 SEMA3A SEMA4C SLC12A2 SLC7A11 SULF1 TFAP2A TGIF1 YAP1 ZNRF3	ATRX E2F7 PTPRO SOX4 TCF7 ZNRF3			ADAM9 CDK1 CDK6 NPNT SLC12A2 SOX4
GO:0002009	morphogenesis of an epithelium	4.10465			2.21011	3.593				10	2.8103	2.21011	2.54	2.5982		10					SEMA3 ASLC12A2 YAP1 ZNRF3			MYCN NKD1 SEMA4C	FZD3 PODXL RYR2 TGIF1				FZD3 PODXL RYR2 SEMA3A SLC12A2 TFAP2A TGIF1 YAP1 ZNRF3	NKD1 SOX4 SULF1 ZNRF3	MYCN NKD1 SEMA4C	FZD3 ZNRF3	NPNT SOX4 SULF1		FZD3 MYCN NKD1 NPNT SEMA3A SEMA4C SLC12A2 SULF1 TFAP2A TGIF1 YAP1 ZNRF3
GO:0048729	tissue morphogenesis	3.768			2.9755	2.6981				10		2.9755	2.31011	2.3221		10					SEMA3 ASLC12A2 YAP1 ZNRF3			HMGA2 MYCN NKD1 SEMA4C	FZD3 PODXL RYR2 TGIF1				FZD3 HMGA2 PODXL RYR2 SEMA3A SLC12A2 TFAP2A TGIF1 YAP1 ZNRF3		HMGA2 MYCN NKD1 SEMA4C	FZD3 ZNRF3	NPNT SOX4 SULF1		FZD3 MYCN NKD1 NPNT SEMA3A SEMA4C SLC12A2 SULF1 TFAP2A TGIF1 YAP1 ZNRF3
GO:0045930	negative regulation of mitotic cell cycle	2.4101			3.45109	3.241	2.356			2.4335	10	3.45109		2.356		2.7521	3.45109				CCND1 E2F7			CCND1 HMGA2 TP53	ATRX FZD3 MAD2L1	HMGA2 TP53			ATRX FZD3 HMGA2	ATRX CDK1 CHEK1 E2F7 MAD2L1 SOX4	CCND1 HMGA2 TP53		E2F7 SOX4		ATRX CDK1 CHEK1 FZD3	ATRX E2F7 SOX4
GO:0072089	stem cell proliferation	2.664			5.5244		2.5538			5.4981		5.5244	3.61075			3.2223					YAP1 ZNRF3			ACSL6 HMGA2 MYCN TP53		HMGA2 TP53			ACSL6 FZD3 HMGA2 YAP1 ZNRF3		ACSL6 HMGA2 MYCN TP53	FZD3 ZNRF3			FZD3 MYCN YAP1 ZNRF3
GO:0022402	cell cycle process	10.7611			3.986		3.656				3.5104	3.986			4.10103	5.52				2.372	AXIN2 CCND1 E2F7			CCND1 CHD4 HMGA2 RRM2 SMARCAD1 TP53		HMGA2 MCM10 PKP4 SMC2 TP53				ATRX CDK1 CHEK1 E2F7 MAD2L1 SMC2 SMC4 SOX4	CCND1 CHD4 HMGA2 RRM2 SMARCAD1 TP53			CHEK1 HAUS6 MAD2L1 MCM10 NCAPG2 PKP4 RAD54B SMARCAD1	ATRX AXIN2 CDK1 CEP55 CHEK1 HAUS6 MCM10 NCAPG2 PKP4 RAD54B RRM2 SMARCAD1 SMC4				CDK1 CDK6 CHD4 HAUS6 SOX4
GO:0006974	cellular response to DNA damage stimulus	3.6862			2.8966		2.2627			2.3488	4.10932	2.8966				5.8541	2.8966				AXIN2 CCND1 E2F7 YAP1			CCND1 HMGA2 SMARCAD1 TP53		HMGA2 MCM10 TP53			ASCC3 ATRX ESCO2 HMGA2 YAP1	ATRX CDK1 CHEK1 DDIT4 E2F7 HLTF SOX4	CCND1 HMGA2 SMARCAD1 TP53				ASCC3 ATRX AXIN2 CDK1 CHEK1 DDIT4 ESCO2 MCM10 RAD54B SMARCAD1 YAP1	ATRX E2F7 HLTF SOX4
GO:0044773	mitotic DNA damage checkpoint	3.978			4.4831		2.992				3.4861	4.4831		2.992			2.73106			2.4781	CCND1 E2F7			CCND1 HMGA2 TP53		HMGA2 TP53				CDK1 E2F7 SOX4	CCND1 HMGA2 TP53		E2F7 SOX4			E2F7 SOX4			CDK1 SOX4
GO:0060070	canonical Wnt signaling pathway	5.31021				2.8464				3.846	4.31043		3.92			3.10611	4.4853				AXIN2 CCND1 YAP1 ZNRF3				FZD3 PTPRO RYR2				FZD3 RYR2 YAP1 ZNRF3	NKD1 PTPRO SOX4 TCF7 ZNRF3		FZD3 ZNRF3			AXIN2 FZD3 NKD1 YAP1 ZNRF3	PTPRO SOX4 TCF7 ZNRF3
GO:0044774	mitotic DNA integrity checkpoint	3.48			4.482		2.945				3.41025	4.482		2.945			2.6822			2.429	CCND1 E2F7			CCND1 HMGA2 TP53		HMGA2 TP53				CDK1 E2F7 SOX4	CCND1 HMGA2 TP53		E2F7 SOX4			E2F7 SOX4			CDK1 SOX4
GO:0071156	regulation of cell cycle arrest	3.4			4.3961		2.9325				3.46	4.3961		2.9325			2.6742			2.42101	CCND1 E2F7			CCND1 HMGA2 TP53		HMGA2 TP53				CDK1 E2F7 SOX4	CCND1 HMGA2 TP53		E2F7 SOX4			E2F7 SOX4			CDK1 SOX4
GO:0060562	epithelial tube morphogenesis	10.9854				3.869		2.41052		10				10.882		5.7239				2.4345	SLC12A2 YAP1				FZD3 PODXL RYR2 TGIF1		PODXL SEMA4C		FZD3 PODXL RYR2 SLC12A2 TFAP2A TGIF1 YAP1				NPNT SOX4		FZD3 MYCN NPNT SEMA4C SLC12A2 TFAP2A TGIF1 YAP1				NPNT SLC12A2 SOX4
GO:0060284	regulation of cell development	2.1071			3.6244	4.3481	2.10102			4.424		3.6244				4.1097					AXIN2 SEMA3A YAP1			ACSL6 HMGA2 MYCN SEMA4C TP53	ADGRG1 FZD3 PTPRO ROBO2 TCF12 TGIF1	HMGA2 SEMA3A TP53			ACSL6 ADGRG1 FZD3 HMGA2 SEMA3A TFAP2A TGIF1 YAP1		ACSL6 HMGA2 MYCN SEMA4C TP53				AXIN2 CDK1 FZD3 MYCN ROBO2 SEMA3A SEMA4C TFAP2A TGIF1 YAP1
GO:1901991	negative regulation of mitotic cell cycle phase transition	2.775			3.8963		2.68				5.753	3.8963		2.68			2.3449			2.95	CCND1 E2F7			CCND1 HMGA2 TP53		HMGA2 TP53				CDK1 CHEK1 E2F7 MAD2L1 SOX4	CCND1 HMGA2 TP53		E2F7 SOX4			E2F7 SOX4			CDK1 SOX4
GO:0010948	negative regulation of cell cycle process	2.3565			3.3699		2.25101				10	3.3699		2.25101			3.3699				CCND1 E2F7			CCND1 HMGA2 TP53		HMGA2 TP53				ATRX CDK1 CHEK1 E2F7 MAD2L1 SOX4	CCND1 HMGA2 TP53		E2F7 SOX4			ATRX E2F7 SOX4
GO:0000077	DNA damage checkpoint	2.7349			3.9374		2.6281				4.338	3.9374		2.6281			2.37109			2.10211	CCND1 E2F7			CCND1 HMGA2 TP53		HMGA2 TP53				CDK1 CHEK1 E2F7 SOX4	CCND1 HMGA2 TP53		E2F7 SOX4			E2F7 SOX4			CDK1 SOX4
GO:0009790	embryo development	3.1035			3.3372					3.9666	2.4832	3.3372		10.8426		5.10863					AXIN2 E2F7 SEMA3A YAP1			HMGA2 MYCN NKD1 SEMA4C TP53					FUT8 FZD3 HMGA2 RYR2 SEMA3A TFAP2A TGIF1 YAP1	CDK1 E2F7 NKD1 SOX4 SULF1 TCF7	HMGA2 MYCN NKD1 SEMA4C TP53		E2F7 SOX4 SULF1		AXIN2 CDK1 FZD3 MYCN NCAPG2 NKD1 SEMA3A SEMA4C SULF1 TFAP2A TGIF1 YAP1
GO:0071103	DNA conformation change				4.61074		3.5556			2.10483	3.278	4.61074				5.435								CHD4 HMGA2 NAP1L1 TP53		HMGA2 SMC2 TP53			ASCC3 ATRX HMGA2	ATRX CDK1 SMC2 SMC4	CHD4 HMGA2 NAP1L1 TP53				ASCC3 ATRX CDK1 NAP1L1 NCAPG2 RAD54B SMC4
GO:0007093	mitotic cell cycle checkpoint	2.69105			3.8723		2.5849				4.21081	3.8723		2.5849			2.3291			2.793	CCND1 E2F7			CCND1 HMGA2 TP53		HMGA2 TP53				CDK1 E2F7 MAD2L1 SOX4	CCND1 HMGA2 TP53		E2F7 SOX4			E2F7 SOX4			CDK1 SOX4
GO:0031570	DNA integrity checkpoint	2.681			3.8565		2.5744				4.10974	3.8565		2.5744			2.31087			2.691	CCND1 E2F7			CCND1 HMGA2 TP53		HMGA2 TP53				CDK1 CHEK1 E2F7 SOX4	CCND1 HMGA2 TP53		E2F7 SOX4			E2F7 SOX4			CDK1 SOX4
GO:0016055	Wnt signaling pathway	4.523				2.2652				2.3372	4.494		2.6841			3.94	3.6895				AXIN2 CCND1 YAP1 ZNRF3				FZD3 PTPRO RYR2				FZD3 RYR2 YAP1 ZNRF3	NKD1 PTPRO SOX4 SULF1 TCF7 ZNRF3		FZD3 ZNRF3			AXIN2 FZD3 GRB10 NKD1 SULF1 YAP1 ZNRF3	PTPRO SOX4 TCF7 ZNRF3
GO:1901988	negative regulation of cell cycle phase transition	2.653			3.8103		2.5437				5.5625	3.8103		2.5437			2.2883				CCND1 E2F7			CCND1 HMGA2 TP53		HMGA2 TP53				CDK1 CHEK1 E2F7 MAD2L1 SOX4	CCND1 HMGA2 TP53		E2F7 SOX4			E2F7 SOX4
GO:0044819	mitotic G1/S transition checkpoint	3.3789			3.109						3.934	3.109		3.278			3.109			2.7557	CCND1 E2F7			CCND1 TP53						CDK1 E2F7 SOX4	CCND1 TP53		E2F7 SOX4			E2F7 SOX4			CDK1 SOX4
GO:0031571	mitotic G1 DNA damage checkpoint	3.3789			3.109						3.934	3.109		3.278			3.109			2.7557	CCND1 E2F7			CCND1 TP53						CDK1 E2F7 SOX4	CCND1 TP53		E2F7 SOX4			E2F7 SOX4			CDK1 SOX4
GO:0044783	G1 DNA damage checkpoint	3.3671			2.9992						3.8858	2.9992		3.2591			2.9992			2.744	CCND1 E2F7			CCND1 TP53						CDK1 E2F7 SOX4	CCND1 TP53		E2F7 SOX4			E2F7 SOX4			CDK1 SOX4
GO:0071158	positive regulation of cell cycle arrest				2.8797		3.10391				3.771	2.8797		3.10391			2.8797			2.6253				HMGA2 TP53		HMGA2 TP53				CDK1 E2F7 SOX4	HMGA2 TP53		E2F7 SOX4			E2F7 SOX4			CDK1 SOX4
GO:0051276	chromosome organization				3.2438						3.964	3.2438			4.5862	4.987								CHD4 HMGA2 NAP1L1 SMARCAD1 TP53						ATRX CCT2 CDK1 CHEK1 HLTF MAD2L1 SMC2 SMC4	CHD4 HMGA2 NAP1L1 SMARCAD1 TP53			ATAD2 BCOR CCT2 CHEK1 MAD2L1 NCAPG2 RAD54B SMARCAD1	ASCC3 ATAD2 ATRX AXIN2 CDK1 CEP55 CHEK1 NAP1L1 NCAPG2 RAD54B SMARCAD1 SMC4
GO:0035239	tube morphogenesis	10.8965				3.699		2.3244		5.9269				10.7938		5.387				2.347	SLC12A2 YAP1				FZD3 PODXL RYR2 TGIF1		PODXL SEMA4C		FZD3 PODXL RYR2 SLC12A2 TFAP2A TGIF1 YAP1				NPNT SOX4		FZD3 MYCN NPNT SEMA4C SLC12A2 TFAP2A TGIF1 YAP1				NPNT SLC12A2 SOX4
GO:1903047	mitotic cell cycle process				2.6528		3.10946				4.71085	2.6528		2.79		3.6428				2.10568				CCND1 HMGA2 RRM2 TP53		HMGA2 MCM10 SMC2 TP53				ATRX CDK1 CHEK1 E2F7 MAD2L1 SMC2 SMC4 SOX4	CCND1 HMGA2 RRM2 TP53		CEP55 E2F7 SOX4		ATRX CDK1 CEP55 CHEK1 HAUS6 MCM10 NCAPG2 RRM2 SMC4				CDK1 CDK6 HAUS6 SOX4
GO:2000134	negative regulation of G1/S transition of mitotic cell cycle	3.10239			2.7575						3.5246	2.7575		3.1062			2.7575			2.538	CCND1 E2F7			CCND1 TP53						CDK1 E2F7 SOX4	CCND1 TP53		E2F7 SOX4			E2F7 SOX4			CDK1 SOX4
GO:0030855	epithelial cell differentiation	2.6595				2.924				3.673	3.781					3.929	3.252			2.689	CCND1 E2F7 YAP1				ATRX CDK6 PODXL PTPRO				ATRX CDK6 PLS3 PODXL TFAP2A YAP1	ADAM9 ATRX CDK1 E2F7 PTPRO SOX4					ADAM9 ATRX CDK1 MYCN PLS3 SLC7A11 TFAP2A YAP1	ATRX E2F7 PTPRO SOX4			ADAM9 CDK1 CDK6 SOX4
GO:1902807	negative regulation of cell cycle G1/S phase transition	3.978			2.73106						3.4861	2.73106		2.992			2.73106			2.4781	CCND1 E2F7			CCND1 TP53						CDK1 E2F7 SOX4	CCND1 TP53		E2F7 SOX4			E2F7 SOX4			CDK1 SOX4
GO:0090068	positive regulation of cell cycle process	2.292			3.2732		3.6779				4.6741	3.2732		2.10869			3.2732				CCND1 E2F7			CCND1 HMGA2 TP53		HMGA2 PKP4 TP53				ATRX CDK1 E2F7 MAD2L1 SOX4	CCND1 HMGA2 TP53		E2F7 SOX4			ATRX E2F7 SOX4
GO:0050767	regulation of neurogenesis				2.9294	4.9101				4.10286		2.9294				4.21								ACSL6 MYCN SEMA4C TP53	ADGRG1 FZD3 PTPRO ROBO2 TCF12 TGIF1				ACSL6 ADGRG1 FZD3 SEMA3A TFAP2A TGIF1 YAP1		ACSL6 MYCN SEMA4C TP53				CDK1 FZD3 MYCN ROBO2 SEMA3A SEMA4C TFAP2A TGIF1 YAP1
GO:0006259	DNA metabolic process				3.699		2.28				3.697	3.699				4.9566	2.55108							HMGA2 NAP1L1 RRM2 SMARCAD1 TP53		HMGA2 MCM10 TP53				ATRX CCT2 CDK1 CHEK1 E2F7 HLTF TCF7	HMGA2 NAP1L1 RRM2 SMARCAD1 TP53				ASCC3 ATRX AXIN2 CDK1 CHEK1 ESCO2 MCM10 NAP1L1 RAD54B RRM2 SMARCAD1	ATRX E2F7 HLTF TCF7
GO:0048485	sympathetic nervous system development	2.7					10.9561			5.3768			2.43107	10.9561		4.764					SEMA3A					SEMA3A			FZD3 SEMA3A TFAP2A			FZD3	SOX4		FZD3 SEMA3A TFAP2A
GO:0051093	negative regulation of developmental process	3.4631			3.7771	4.53108						3.7771				4.4721					AXIN2 CCND1 SEMA3A YAP1			CCND1 MYCN NKD1 SEMA4C TP53	ADGRG1 BCOR CDK6 FZD3 PTPRO ROBO2						CCND1 MYCN NKD1 SEMA4C TP53				AXIN2 FZD3 MYCN NKD1 ROBO2 SEMA3A SEMA4C STC2 SULF1 YAP1
GO:0051960	regulation of nervous system development				2.74102	4.6224				3.8101		2.74102				3.8229								ACSL6 MYCN SEMA4C TP53	ADGRG1 FZD3 PTPRO ROBO2 TCF12 TGIF1				ACSL6 ADGRG1 FZD3 SEMA3A TFAP2A TGIF1 YAP1		ACSL6 MYCN SEMA4C TP53				CDK1 FZD3 MYCN ROBO2 SEMA3A SEMA4C TFAP2A TGIF1 YAP1
GO:0045786	negative regulation of cell cycle	10.7692			2.49109	3.4358				2.3687	4.4591	2.49109					2.49109			2.1011	CCND1 E2F7			CCND1 HMGA2 TP53	ATRX CDK6 FZD3 MAD2L1				ATRX CDK6 FZD3 HMGA2	ATRX CDK1 CHEK1 E2F7 MAD2L1 SOX4	CCND1 HMGA2 TP53					ATRX E2F7 SOX4			CDK1 CDK6 SOX4
GO:0030111	regulation of Wnt signaling pathway	5.2355									4.2226			2.43		4.424	2.9985				AXIN2 CCND1 YAP1 ZNRF3									NKD1 PTPRO SOX4 SULF1 ZNRF3			SOX4 SULF1		AXIN2 GRB10 NKD1 SULF1 YAP1 ZNRF3	PTPRO SOX4 ZNRF3
GO:0035295	tube development					5.2442				5.5496				2.45101		5.56103	2.688								ATRX FZD3 PODXL ROBO2 RYR2 TGIF1				ATRX FZD3 PODXL RYR2 SLC12A2 TFAP2A TGIF1 YAP1				NPNT ROBO2 SOX4		ATRX FZD3 MYCN NPNT ROBO2 SEMA4C SLC12A2 TFAP2A TGIF1 YAP1	ATRX SOX4 TCF7
GO:0000278	mitotic cell cycle				2.51039	2.246	3.58				4.4449	2.51039		10.9742		4.842								CCND1 HMGA2 RRM2 TP53	ATRX CDK6 FZD3 MAD2L1	HMGA2 MCM10 SMC2 TP53				ATRX CDK1 CHEK1 E2F7 MAD2L1 SMC2 SMC4 SOX4	CCND1 HMGA2 RRM2 TP53		CEP55 E2F7 SOX4		ATRX CDK1 CEP55 CHEK1 FZD3 HAUS6 MCM10 NCAPG2 RRM2 SMC4
GO:0000082	G1/S transition of mitotic cell cycle	2.3322			3.3334		2.2268				2.3693	3.3334		2.2268			10.975			2.9446	CCND1 E2F7			CCND1 RRM2 TP53		MCM10 TP53				CDK1 E2F7 SOX4	CCND1 RRM2 TP53		E2F7 SOX4			E2F7 SOX4			CDK1 CDK6 SOX4
GO:0007050	cell cycle arrest	2.3322			3.3334		2.2268				2.3693	3.3334		2.2268			10.975			2.9446	CCND1 E2F7			CCND1 HMGA2 TP53		HMGA2 TP53				CDK1 E2F7 SOX4	CCND1 HMGA2 TP53		E2F7 SOX4			E2F7 SOX4			CDK1 CDK6 SOX4
GO:0000075	cell cycle checkpoint	2.378			3.42		2.2725				4.8865	3.42		2.2725			2.2				CCND1 E2F7			CCND1 HMGA2 TP53		HMGA2 TP53				CDK1 CHEK1 E2F7 MAD2L1 SOX4	CCND1 HMGA2 TP53		E2F7 SOX4			E2F7 SOX4
GO:0043009	chordate embryonic development				3.1035						2.721	3.1035		2.4421		4.6383	2.61							MYCN NKD1 SEMA4C TP53						E2F7 NKD1 SOX4 SULF1 TCF7	MYCN NKD1 SEMA4C TP53		E2F7 SOX4 SULF1		AXIN2 FZD3 MYCN NCAPG2 NKD1 SEMA4C SULF1 TFAP2A TGIF1	E2F7 SOX4 TCF7
GO:0009792	embryo development ending in birth or egg hatching				3.10104						2.6775	3.10104		2.4262		4.594	2.447							MYCN NKD1 SEMA4C TP53						E2F7 NKD1 SOX4 SULF1 TCF7	MYCN NKD1 SEMA4C TP53		E2F7 SOX4 SULF1		AXIN2 FZD3 MYCN NCAPG2 NKD1 SEMA4C SULF1 TFAP2A TGIF1	E2F7 SOX4 TCF7
GO:0044843	cell cycle G1/S phase transition	2.2986			3.283		2.10934				2.32102	3.283		2.10934			10.942			2.895	CCND1 E2F7			CCND1 RRM2 TP53		MCM10 TP53				CDK1 E2F7 SOX4	CCND1 RRM2 TP53		E2F7 SOX4			E2F7 SOX4			CDK1 CDK6 SOX4
GO:0007417	central nervous system development				2.5358	4.362	10.998			2.6628		2.5358				3.465								IGF2BP1 MYCN SEMA4C TP53	ADGRG1 ATRX CDK6 DDIT4 FZD3 ROBO2	SEMA3A SLC7A11 TP53			ADGRG1 ATRX CDK6 FZD3 SEMA3A TFAP2A		IGF2BP1 MYCN SEMA4C TP53				ATRX DDIT4 FZD3 MYCN ROBO2 SEMA3A SEMA4C SLC7A11 TFAP2A
GO:0030261	chromosome condensation		3.91011				3.91011				4.8666					4.10471						CDK1 SMC2				HMGA2 SMC2				CDK1 SMC2 SMC4					CDK1 NCAPG2 SMC4
GO:0033631	cell-cell adhesion mediated by integrin					2.10108		5.3475	2.8552					2.23		3.3983				4.272					PODXL		ADAM9 PODXL	PODXL					NPNT		ADAM9 NPNT				ADAM9 NPNT
GO:2000045	regulation of G1/S transition of mitotic cell cycle	2.786			2.41072						3.1093	2.41072		2.6737			2.41072			2.10665	CCND1 E2F7			CCND1 TP53						CDK1 E2F7 SOX4	CCND1 TP53		E2F7 SOX4			E2F7 SOX4			CDK1 SOX4
GO:0045787	positive regulation of cell cycle	2.338			2.8869		3.2867				4.398	2.8869		10.931			2.8869				CCND1 E2F7			CCND1 HMGA2 TP53		HMGA2 PKP4 TP53				ATRX CDK1 E2F7 MAD2L1 SOX4	CCND1 HMGA2 TP53		E2F7 SOX4			ATRX E2F7 SOX4
GO:0061549	sympathetic ganglion development	2.41034				2.1079	2.3623			4.10735			2.8389			3.73105					SEMA3A				FZD3	SEMA3A			FZD3 SEMA3A			FZD3			FZD3 SEMA3A
GO:0048870	cell motility					3.4526		2.398		4.748	3.4109					4.1093									ADGRG1 CDK6 DDIT4 FZD3 PODXL PTPRO		ADAM9 PODXL SEMA4C		ABCC1 ADGRG1 CDK6 FUT8 FZD3 PODXL SEMA3A STRIP2 TFAP2A	ABCC1 ADAM9 CDK1 DDIT4 FSCN1 NKD1 PTPRO SULF1					ABCC1 ADAM9 CDK1 DDIT4 FSCN1 FZD3 NKD1 SEMA3A SEMA4C SLC7A11 SULF1 TFAP2A
GO:0051674	localization of cell					3.4526		2.398		4.748	3.4109					4.1093									ADGRG1 CDK6 DDIT4 FZD3 PODXL PTPRO		ADAM9 PODXL SEMA4C		ABCC1 ADGRG1 CDK6 FUT8 FZD3 PODXL SEMA3A STRIP2 TFAP2A	ABCC1 ADAM9 CDK1 DDIT4 FSCN1 NKD1 PTPRO SULF1					ABCC1 ADAM9 CDK1 DDIT4 FSCN1 FZD3 NKD1 SEMA3A SEMA4C SLC7A11 SULF1 TFAP2A
GO:0038018	Wnt receptor catabolic process	3.66								2.5543	2.57104		3.49109			2.336	2.89				ZNRF3								ZNRF3	ZNRF3		ZNRF3			ZNRF3	ZNRF3
GO:1902806	regulation of cell cycle G1/S phase transition	2.7238			2.361						2.9362	2.361		2.61071			2.361			2.10109	CCND1 E2F7			CCND1 TP53						CDK1 E2F7 SOX4	CCND1 TP53		E2F7 SOX4			E2F7 SOX4			CDK1 SOX4
GO:0006323	DNA packaging				3.5644		3.97109				3.81045	3.5644				3.967								HMGA2 NAP1L1 TP53		HMGA2 SMC2 TP53				ATRX CDK1 SMC2 SMC4	HMGA2 NAP1L1 TP53				ATRX CDK1 NAP1L1 NCAPG2 SMC4
GO:0044772	mitotic cell cycle phase transition	10.6962			3.5756		2.7735				3.225	3.5756								3.494	CCND1 E2F7			CCND1 HMGA2 RRM2 TP53		HMGA2 MCM10 TP53				CDK1 CHEK1 E2F7 MAD2L1 SOX4	CCND1 HMGA2 RRM2 TP53								CDK1 CDK6 HAUS6 SOX4
GO:0016477	cell migration					2.71039		2.51058		3.558	2.931					3.8791									ADGRG1 DDIT4 FZD3 PODXL PTPRO		ADAM9 PODXL SEMA4C		ABCC1 ADGRG1 FUT8 FZD3 PODXL SEMA3A STRIP2 TFAP2A	ABCC1 ADAM9 CDK1 DDIT4 FSCN1 PTPRO SULF1					ABCC1 ADAM9 CDK1 DDIT4 FSCN1 FZD3 SEMA3A SEMA4C SLC7A11 SULF1 TFAP2A
GO:0010165	response to X-ray	10.851			5.9574		3.9635					5.9574									CCND1			CCND1 HMGA2 TP53		HMGA2 TP53					CCND1 HMGA2 TP53
GO:0072091	regulation of stem cell proliferation				4.365		2.989			3.31044		4.365				2.6699								HMGA2 MYCN TP53		HMGA2 TP53			FZD3 HMGA2 YAP1		HMGA2 MYCN TP53				FZD3 MYCN YAP1
GO:0040012	regulation of locomotion					3.51089		3.297		2.9882	2.2796					3.10423									ADGRG1 CDK6 PODXL PTPRO ROBO2		ADAM9 PODXL SEMA4C		ABCC1 ADGRG1 CDK6 PODXL SEMA3A TFAP2A	ABCC1 ADAM9 NKD1 PTPRO SULF1					ABCC1 ADAM9 NKD1 ROBO2 SEMA3A SEMA4C SULF1 TFAP2A
GO:0006281	DNA repair				2.41034					2.273	2.3334	2.41034				4.6923								HMGA2 SMARCAD1 TP53					ASCC3 ATRX ESCO2 HMGA2	ATRX CDK1 CHEK1 HLTF	HMGA2 SMARCAD1 TP53				ASCC3 ATRX AXIN2 CDK1 CHEK1 ESCO2 RAD54B SMARCAD1
GO:0030330	DNA damage response, signal transduction by p53 class mediator										4.995			2.9325			4.3961			2.42101										ATRX CDK1 E2F7 SOX4			E2F7 SOX4			ATRX E2F7 SOX4			CDK1 SOX4
GO:0072331	signal transduction by p53 class mediator										5.975			2.1074		2.568	3.2538			2.8662										ATRX CDK1 CHEK1 DDIT4 E2F7 SOX4			E2F7 SOX4		ATRX CDK1 CHEK1 DDIT4	ATRX E2F7 SOX4			CDK1 CHD4 SOX4
GO:0006260	DNA replication				2.984		10.9444				4.75	2.984				4.8848								NAP1L1 RRM2 TP53		MCM10 TP53				ATRX CCT2 CDK1 CHEK1 E2F7	NAP1L1 RRM2 TP53				ATRX CDK1 CHEK1 ESCO2 MCM10 NAP1L1 RRM2
GO:0072175	epithelial tube formation					3.8102		3.233	10.8102	4.3477						3.4753									FZD3 PODXL TGIF1		PODXL SEMA4C	PODXL	FZD3 PODXL TFAP2A TGIF1						FZD3 SEMA4C TFAP2A TGIF1
GO:0035282	segmentation	3.643			2.6983		2.9568					2.6983				2.7389					AXIN2 SEMA3A			NKD1 TP53		SEMA3A TP53					NKD1 TP53				AXIN2 NKD1 SEMA3A
GO:1901990	regulation of mitotic cell cycle phase transition	2.10109			3.1042		2.1047				4.2484	3.1042		2.1047							CCND1 E2F7			CCND1 HMGA2 TP53		HMGA2 TP53				CDK1 CHEK1 E2F7 MAD2L1 SOX4	CCND1 HMGA2 TP53		E2F7 SOX4
GO:0006977	DNA damage response, signal transduction by p53 class mediator resulting in cell cycle arrest										4.10105			3.41026			3.10521			2.8962										CDK1 E2F7 SOX4			E2F7 SOX4			E2F7 SOX4			CDK1 SOX4
GO:0034502	protein localization to chromosome		3.4267							2.4867	4.10363					3.4249				2.9103		CDK1 ESCO2							ATRX ESCO2	ATRX CCT2 CDK1					ATRX CDK1 ESCO2				CCT2 CDK1
GO:0042770	signal transduction in response to DNA damage										4.74			2.8277			4.2381			2.31078										ATRX CDK1 E2F7 SOX4			E2F7 SOX4			ATRX E2F7 SOX4			CDK1 SOX4
GO:0072431	signal transduction involved in mitotic G1 DNA damage checkpoint										4.944			3.3987			3.10383			2.8824										CDK1 E2F7 SOX4			E2F7 SOX4			E2F7 SOX4			CDK1 SOX4
GO:1902400	intracellular signal transduction involved in G1 DNA damage checkpoint										4.944			3.3987			3.10383			2.8824										CDK1 E2F7 SOX4			E2F7 SOX4			E2F7 SOX4			CDK1 SOX4
GO:0060828	regulation of canonical Wnt signaling pathway	3.9262									3.5333					2.6241	3.3489				AXIN2 YAP1 ZNRF3									NKD1 PTPRO SOX4 ZNRF3					AXIN2 NKD1 YAP1 ZNRF3	PTPRO SOX4 ZNRF3
GO:1902403	signal transduction involved in mitotic DNA integrity checkpoint										4.739			3.385			3.10247			2.8689										CDK1 E2F7 SOX4			E2F7 SOX4			E2F7 SOX4			CDK1 SOX4
GO:1902402	signal transduction involved in mitotic DNA damage checkpoint										4.739			3.385			3.10247			2.8689										CDK1 E2F7 SOX4			E2F7 SOX4			E2F7 SOX4			CDK1 SOX4
GO:0072413	signal transduction involved in mitotic cell cycle checkpoint										4.739			3.385			3.10247			2.8689										CDK1 E2F7 SOX4			E2F7 SOX4			E2F7 SOX4			CDK1 SOX4
GO:0072422	signal transduction involved in DNA damage checkpoint										4.34			3.3583			3.98			2.8424										CDK1 E2F7 SOX4			E2F7 SOX4			E2F7 SOX4			CDK1 SOX4
GO:0072401	signal transduction involved in DNA integrity checkpoint										4.34			3.3583			3.98			2.8424										CDK1 E2F7 SOX4			E2F7 SOX4			E2F7 SOX4			CDK1 SOX4
GO:0030178	negative regulation of Wnt signaling pathway	4.10634			2.10389						2.692	2.10389				2.91062	2.10389				AXIN2 CCND1 ZNRF3			CCND1 NKD1						NKD1 PTPRO ZNRF3	CCND1 NKD1				AXIN2 GRB10 NKD1 ZNRF3	PTPRO ZNRF3
GO:0035148	tube formation					3.6831		3.10474	10.7695	4.108						3.31023									FZD3 PODXL TGIF1		PODXL SEMA4C	PODXL	FZD3 PODXL TFAP2A TGIF1						FZD3 SEMA4C TFAP2A TGIF1
GO:0051094	positive regulation of developmental process	2.85107			2.102					2.7494		2.102				3.10567					AXIN2 CCND1 SEMA3A YAP1			ACSL6 CCND1 HMGA2 TP53					ACSL6 FZD3 HMGA2 SEMA3A TFAP2A TGIF1 YAP1		ACSL6 CCND1 HMGA2 TP53				ADAM9 AXIN2 CDK1 FZD3 NPNT ROBO2 SEMA3A TFAP2A TGIF1 YAP1
GO:0010564	regulation of cell cycle process	2.7865			2.2339		2.628				3.9493	2.2339					2.2339				AXIN2 CCND1 E2F7			CCND1 HMGA2 TP53		HMGA2 PKP4 TP53				ATRX CDK1 CHEK1 E2F7 MAD2L1 SOX4	CCND1 HMGA2 TP53					ATRX E2F7 SOX4
GO:0072395	signal transduction involved in cell cycle checkpoint										4.1044			3.3452			3.85			2.8294										CDK1 E2F7 SOX4			E2F7 SOX4			E2F7 SOX4			CDK1 SOX4
GO:0021782	glial cell development			2.27						2.10667	2.21						2.842			4.2481			MYRF						CDK6 TFAP2A	MYRF SOX4						MYRF SOX4			CDK6 MYRF SOX4
GO:0031052	chromosome breakage				5.244		5.571					5.244												HMGA2 TP53		HMGA2 TP53					HMGA2 TP53
GO:0031049	programmed DNA elimination				5.244		5.571					5.244												HMGA2 TP53		HMGA2 TP53					HMGA2 TP53
GO:1901987	regulation of cell cycle phase transition	2.678			2.9377		10.9639				4.10229	2.9377		10.9639							CCND1 E2F7			CCND1 HMGA2 TP53		HMGA2 TP53				CDK1 CHEK1 E2F7 MAD2L1 SOX4	CCND1 HMGA2 TP53		E2F7 SOX4
GO:0009887	animal organ morphogenesis	4.4243								3.10729			10.9811	10.8572		4.46106					AXIN2 SEMA3A SLC12A2 YAP1 ZNRF3								FZD3 RYR2 SEMA3A SLC12A2 TFAP2A YAP1 ZNRF3			FZD3 ZNRF3	NPNT SOX4 SULF1		AXIN2 FZD3 MYCN NKD1 NPNT SEMA3A SLC12A2 SULF1 TFAP2A YAP1 ZNRF3
GO:0051961	negative regulation of nervous system development				3.53	2.8423	2.387					3.53				2.2585								MYCN SEMA4C TP53	ADGRG1 PTPRO ROBO2	SEMA3A TP53					MYCN SEMA4C TP53				MYCN ROBO2 SEMA3A SEMA4C
GO:0044770	cell cycle phase transition				3.4959		2.71036				3.10261	3.4959								2.97107				CCND1 HMGA2 RRM2 TP53		HMGA2 MCM10 TP53				CDK1 CHEK1 E2F7 MAD2L1 SOX4	CCND1 HMGA2 RRM2 TP53								CDK1 CDK6 HAUS6 SOX4
GO:1902749	regulation of cell cycle G2/M phase transition				4.9998		3.3324				2.4279	4.9998												CCND1 HMGA2 TP53		HMGA2 TP53				CDK1 CHEK1	CCND1 HMGA2 TP53
GO:0007346	regulation of mitotic cell cycle	10.7294			2.4325	2.23105					4.34106	2.4325					2.4325				CCND1 E2F7			CCND1 HMGA2 TP53	ATRX FZD3 MAD2L1					ATRX CDK1 CHEK1 E2F7 MAD2L1 SOX4	CCND1 HMGA2 TP53					ATRX E2F7 SOX4
GO:2000761	positive regulation of N-terminal peptidyl-lysine acetylation										2.87105			3.31056			3.1096			3.656										SOX4			SOX4			SOX4			SOX4
GO:2000759	regulation of N-terminal peptidyl-lysine acetylation										2.87105			3.31056			3.1096			3.656										SOX4			SOX4			SOX4			SOX4
GO:0048608	reproductive structure development	3.55									3.47			2.8874		2.387	3.7271				CCND1 E2F7 SEMA3A									ATRX E2F7 STC2 SULF1 TCF7			E2F7 ROBO2 SULF1		ATRX ROBO2 SEMA3A STC2 SULF1	ATRX E2F7 STC2 TCF7
GO:0051052	regulation of DNA metabolic process	10.9966			2.83103						3.949	2.83103				3.7261					AXIN2 E2F7			HMGA2 SMARCAD1 TP53						ATRX CCT2 CDK1 CHEK1 E2F7	HMGA2 SMARCAD1 TP53				ATRX AXIN2 CDK1 CHEK1 ESCO2 SMARCAD1
GO:0061458	reproductive system development	3.446									3.3843			2.877		2.2936	3.71033				CCND1 E2F7 SEMA3A									ATRX E2F7 STC2 SULF1 TCF7			E2F7 ROBO2 SULF1		ATRX ROBO2 SEMA3A STC2 SULF1	ATRX E2F7 STC2 TCF7
GO:0048483	autonomic nervous system development	10.7107								4.48109			2.1047			3.8108					SEMA3A								FZD3 SEMA3A TFAP2A			FZD3			FZD3 SEMA3A TFAP2A
GO:0051270	regulation of cellular component movement					3.5329		3.386		3.8766	2.2924					2.4829									ADGRG1 CDK6 PODXL PTPRO RYR2		ADAM9 PODXL SEMA4C		ABCC1 ADGRG1 CDK6 PODXL RYR2 SEMA3A TFAP2A	ABCC1 ADAM9 NKD1 PTPRO SULF1					ABCC1 ADAM9 NKD1 SEMA3A SEMA4C SULF1 TFAP2A
GO:1903045	neural crest cell migration involved in sympathetic nervous system development	3.3668					3.31056			2.8545						2.6356					SEMA3A					SEMA3A			SEMA3A						SEMA3A
GO:0014031	mesenchymal cell development	2.5734			2.21024		2.4671			2.6671		2.21024				3.57					AXIN2 SEMA3A			HMGA2 SEMA4C		HMGA2 SEMA3A			HMGA2 SEMA3A TFAP2A		HMGA2 SEMA4C				AXIN2 SEMA3A SEMA4C TFAP2A
GO:0048864	stem cell development	2.5463			2.10857		2.441			2.628		2.10857				3.57					AXIN2 SEMA3A			HMGA2 SEMA4C		HMGA2 SEMA3A			HMGA2 SEMA3A TFAP2A		HMGA2 SEMA4C				AXIN2 SEMA3A SEMA4C TFAP2A
GO:0008284	positive regulation of cell proliferation	2.2479			2.6649	2.3935				2.8426		2.6649								2.10683	APLN CCND1 YAP1			CCND1 HMGA2 MYCN NAP1L1	ADGRG1 CDK6 FZD3 TGIF1				ADGRG1 CDK6 FZD3 HMGA2 TGIF1 YAP1		CCND1 HMGA2 MYCN NAP1L1								APLN CDK1 CDK6 SOX4
GO:0000741	karyogamy		3.31056								2.87105					2.6356				3.656		CDK1								CDK1					CDK1				CDK1
GO:0007344	pronuclear fusion		3.31056								2.87105					2.6356				3.656		CDK1								CDK1					CDK1				CDK1
GO:2000772	regulation of cellular senescence				3.81052		4.772			3.10287		3.81052												HMGA2 TP53		HMGA2 TP53			CDK6 HMGA2		HMGA2 TP53
GO:0021559	trigeminal nerve development	2.41034					2.3623			4.10735						3.73105					SEMA3A					SEMA3A			SEMA3A TFAP2A						SEMA3A TFAP2A
GO:0048762	mesenchymal cell differentiation	2.5101			2.1051		2.455			2.5777		2.1051				2.941					AXIN2 SEMA3A			HMGA2 SEMA4C		HMGA2 SEMA3A			HMGA2 SEMA3A TFAP2A		HMGA2 SEMA4C				AXIN2 SEMA3A SEMA4C TFAP2A
GO:1901581	negative regulation of telomeric RNA transcription from RNA pol II promoter					3.10236				2.8545	2.87105					2.6356	3.1096								ATRX				ATRX	ATRX					ATRX	ATRX
GO:0035127	post-embryonic limb morphogenesis					3.10236				2.8545	2.87105					2.6356	3.1096								ATRX				ATRX	ATRX					ATRX	ATRX
GO:1901580	regulation of telomeric RNA transcription from RNA pol II promoter					3.10236				2.8545	2.87105					2.6356	3.1096								ATRX				ATRX	ATRX					ATRX	ATRX
GO:0035120	post-embryonic appendage morphogenesis					3.10236				2.8545	2.87105					2.6356	3.1096								ATRX				ATRX	ATRX					ATRX	ATRX
GO:0035128	post-embryonic forelimb morphogenesis					3.10236				2.8545	2.87105					2.6356	3.1096								ATRX				ATRX	ATRX					ATRX	ATRX
GO:1901582	positive regulation of telomeric RNA transcription from RNA pol II promoter					3.10236				2.8545	2.87105					2.6356	3.1096								ATRX				ATRX	ATRX					ATRX	ATRX
GO:0097394	telomeric repeat-containing RNA transcription by RNA polymerase II					3.10236				2.8545	2.87105					2.6356	3.1096								ATRX				ATRX	ATRX					ATRX	ATRX
GO:0097393	telomeric repeat-containing RNA transcription					3.10236				2.8545	2.87105					2.6356	3.1096								ATRX				ATRX	ATRX					ATRX	ATRX
GO:0061351	neural precursor cell proliferation				3.849	2.1074				2.882		3.849												ACSL6 IGF2BP1 TP53	ADGRG1 FZD3				ACSL6 ADGRG1 FZD3		ACSL6 IGF2BP1 TP53
GO:0090343	positive regulation of cell aging				4.7675		5.34					4.7675												HMGA2 TP53		HMGA2 TP53					HMGA2 TP53
GO:0010720	positive regulation of cell development	2.8422				3.1061				2.9853						2.722					AXIN2 SEMA3A YAP1				FZD3 ROBO2 TCF12 TGIF1				ACSL6 FZD3 SEMA3A TGIF1 YAP1						AXIN2 FZD3 ROBO2 SEMA3A TGIF1 YAP1
GO:0007420	brain development					5.5	2.3334			3.3104						3.5388									ADGRG1 ATRX CDK6 DDIT4 FZD3 ROBO2	SEMA3A SLC7A11 TP53			ADGRG1 ATRX CDK6 FZD3 SEMA3A TFAP2A						ATRX DDIT4 FZD3 ROBO2 SEMA3A SEMA4C SLC7A11 TFAP2A
GO:0061548	ganglion development	2.22109					2.1079			3.7726			2.6471			3.332					SEMA3A					SEMA3A			FZD3 SEMA3A			FZD3			FZD3 SEMA3A
GO:0090342	regulation of cell aging				3.6254		3.8871			2.945		3.6254												HMGA2 TP53		HMGA2 TP53			CDK6 HMGA2		HMGA2 TP53
GO:0042063	gliogenesis			10.5267						2.10738	2.2222									4.1087			MYRF						ADGRG1 CDK6 TFAP2A	CDK1 MYRF SOX4									CDK1 CDK6 MYRF SOX4
GO:0010001	glial cell differentiation			10.6492							2.5675						2.10105			4.5898			MYRF							CDK1 MYRF SOX4						MYRF SOX4			CDK1 CDK6 MYRF SOX4
GO:0060560	developmental growth involved in morphogenesis	3.9368			10.992					2.345		10.992				3.647					SEMA3A SLC12A2 YAP1			NKD1 SEMA4C					SEMA3A SLC12A2 YAP1		NKD1 SEMA4C				NKD1 SEMA3A SEMA4C SLC12A2 YAP1
GO:0022603	regulation of anatomical structure morphogenesis	2.62				2.99102				2.452			10.9766			4.4368					AXIN2 SEMA3A ZNRF3				BCOR FZD3 PTPRO ROBO2 TGIF1				FZD3 SEMA3A STRIP2 TFAP2A TGIF1 ZNRF3			FZD3 ZNRF3			ADAM9 AXIN2 FZD3 NKD1 ROBO2 SEMA3A SEMA4C SULF1 TFAP2A TGIF1 ZNRF3
GO:0061138	morphogenesis of a branching epithelium	4.538								2.4554				2.328		4.9576					SEMA3A SLC12A2 YAP1								SEMA3A SLC12A2 YAP1				NPNT SULF1		MYCN NPNT SEMA3A SLC12A2 SULF1 YAP1
GO:0060322	head development					4.8549	2.2597			3.10627						3.3628									ADGRG1 ATRX CDK6 DDIT4 FZD3 ROBO2	SEMA3A SLC7A11 TP53			ADGRG1 ATRX CDK6 FZD3 SEMA3A TFAP2A						ATRX DDIT4 FZD3 ROBO2 SEMA3A SEMA4C SLC7A11 TFAP2A
GO:0030177	positive regulation of Wnt signaling pathway	2.71029									2.923			2.662		3.3226					AXIN2 YAP1									NKD1 SOX4 SULF1			SOX4 SULF1		AXIN2 NKD1 SULF1 YAP1
GO:0032534	regulation of microvillus assembly			3.1024		2.2797		2.7263	3.1024								2.3465						FSCN1		PODXL		PODXL	PODXL								FSCN1
GO:0001822	kidney development					2.91073					2.10711			5.106		3.2734									PODXL PTPRO ROBO2					PTPRO SOX4 SULF1			NPNT ROBO2 SOX4 SULF1		NPNT ROBO2 SULF1 TFAP2A YAP1
GO:0015911	plasma membrane long-chain fatty acid transport				2.2887					4.2822		2.2887												ACSL6					ABCC1 ACSL6		ACSL6
GO:0001763	morphogenesis of a branching structure	3.9637								2.373				2.26107		4.7853					SEMA3A SLC12A2 YAP1								SEMA3A SLC12A2 YAP1				NPNT SULF1		MYCN NPNT SEMA3A SLC12A2 SULF1 YAP1
GO:0048598	embryonic morphogenesis				3.243					3.6575		3.243				3.1089								HMGA2 MYCN SEMA4C TP53					FZD3 HMGA2 RYR2 TFAP2A TGIF1 YAP1		HMGA2 MYCN SEMA4C TP53				FZD3 MYCN SEMA4C SULF1 TFAP2A TGIF1 YAP1
GO:0007569	cell aging				2.7752		3.34				2.10365	2.7752								2.52103				HMGA2 TP53		HMGA2 TP53				CDK1 CHEK1	HMGA2 TP53								CDK1 CDK6
GO:0099404	mitotic sister chromatid cohesion, telomeric					2.823				2.5543	2.57104					2.336	2.89								ATRX				ATRX	ATRX					ATRX	ATRX
GO:1904908	negative regulation of maintenance of mitotic sister chromatid cohesion, telomeric					2.823				2.5543	2.57104					2.336	2.89								ATRX				ATRX	ATRX					ATRX	ATRX
GO:0099403	maintenance of mitotic sister chromatid cohesion, telomeric					2.823				2.5543	2.57104					2.336	2.89								ATRX				ATRX	ATRX					ATRX	ATRX
GO:0034183	negative regulation of maintenance of mitotic sister chromatid cohesion					2.823				2.5543	2.57104					2.336	2.89								ATRX				ATRX	ATRX					ATRX	ATRX
GO:0034092	negative regulation of maintenance of sister chromatid cohesion					2.823				2.5543	2.57104					2.336	2.89								ATRX				ATRX	ATRX					ATRX	ATRX
GO:1904907	regulation of maintenance of mitotic sister chromatid cohesion, telomeric					2.823				2.5543	2.57104					2.336	2.89								ATRX				ATRX	ATRX					ATRX	ATRX
GO:0048863	stem cell differentiation	3.6482					2.551			4.26102						3.10939					AXIN2 SEMA3A YAP1					HMGA2 SEMA3A			CDK6 HMGA2 SEMA3A TFAP2A YAP1						AXIN2 SEMA3A SEMA4C TFAP2A YAP1
GO:0010212	response to ionizing radiation	2.71084			3.91026		2.61011					3.91026									CCND1 YAP1			CCND1 HMGA2 TP53		HMGA2 TP53					CCND1 HMGA2 TP53
GO:0072001	renal system development					2.8423					2.102			5.569		3.10555									PODXL PTPRO ROBO2					PTPRO SOX4 SULF1			NPNT ROBO2 SOX4 SULF1		NPNT ROBO2 SULF1 TFAP2A YAP1
GO:0032286	central nervous system myelin maintenance			3.367							2.279						2.5892			2.4644			MYRF							MYRF						MYRF			MYRF
GO:0033044	regulation of chromosome organization					2.8751					3.10889				4.7556	2.2985									ATRX BCOR MAD2L1					ATRX CCT2 CHEK1 MAD2L1				ATAD2 BCOR CCT2 CHEK1 MAD2L1	ATAD2 ATRX AXIN2 CHEK1
GO:0035905	ascending aorta development										2.3955			2.8389			2.7104			2.5892										SOX4			SOX4			SOX4			SOX4
GO:0035910	ascending aorta morphogenesis										2.3955			2.8389			2.7104			2.5892										SOX4			SOX4			SOX4			SOX4
GO:0006015	5-phosphoribose 1-diphosphate biosynthetic process						2.7104				2.279						2.5892			5.3821						PRPS1				PRPS2						PRPS2			PRPS1 PRPS2
GO:0046391	5-phosphoribose 1-diphosphate metabolic process						2.7104				2.279						2.5892			5.3821						PRPS1				PRPS2						PRPS2			PRPS1 PRPS2
GO:1903375	facioacoustic ganglion development	2.89					2.8389			2.3785						2.1064					SEMA3A					SEMA3A			SEMA3A						SEMA3A
GO:0021888	hypothalamus gonadotrophin-releasing hormone neuron development	2.89					2.8389			2.3785						2.1064					SEMA3A					SEMA3A			SEMA3A						SEMA3A
GO:0021886	hypothalamus gonadotrophin-releasing hormone neuron differentiation	2.89					2.8389			2.3785						2.1064					SEMA3A					SEMA3A			SEMA3A						SEMA3A
GO:0021824	cerebral cortex tangential migration using cell-axon interactions	2.89					2.8389			2.3785						2.1064					SEMA3A					SEMA3A			SEMA3A						SEMA3A
GO:0021828	gonadotrophin-releasing hormone neuronal migration to the hypothalamus	2.89					2.8389			2.3785						2.1064					SEMA3A					SEMA3A			SEMA3A						SEMA3A
GO:0021856	hypothalamic tangential migration using cell-axon interactions	2.89					2.8389			2.3785						2.1064					SEMA3A					SEMA3A			SEMA3A						SEMA3A
GO:0060485	mesenchyme development	3.8249					2.1078			3.3358						3.4665					AXIN2 SEMA3A YAP1					HMGA2 SEMA3A			HMGA2 SEMA3A TFAP2A YAP1						AXIN2 SEMA3A SEMA4C TFAP2A YAP1
GO:2000105	positive regulation of DNA-dependent DNA replication	2.22109									3.872			2.1079			4.4623				E2F7									ATRX E2F7			E2F7			ATRX E2F7
GO:0006302	double-strand break repair				3.628		2.4226					3.628				2.9725								HMGA2 SMARCAD1 TP53		HMGA2 TP53					HMGA2 SMARCAD1 TP53				CHEK1 ESCO2 RAD54B SMARCAD1
GO:0090398	cellular senescence				3.256		3.51068			2.5752		3.256												HMGA2 TP53		HMGA2 TP53			CDK6 HMGA2		HMGA2 TP53
GO:0003131	mesodermal-endodermal cell signaling				3.1096		3.31056			2.8545		3.1096												HMGA2		HMGA2			HMGA2		HMGA2
GO:2000685	positive regulation of cellular response to X-ray				3.1096		3.31056			2.8545		3.1096												HMGA2		HMGA2			HMGA2		HMGA2
GO:0035978	histone H2A-S139 phosphorylation				3.1096		3.31056			2.8545		3.1096												HMGA2		HMGA2			HMGA2		HMGA2
GO:0003289	atrial septum primum morphogenesis										2.279			2.7104			2.5892			2.4644										SOX4			SOX4			SOX4			SOX4
GO:0018076	N-terminal peptidyl-lysine acetylation										2.279			2.7104			2.5892			2.4644										SOX4			SOX4			SOX4			SOX4
GO:0071479	cellular response to ionizing radiation				3.299		3.476			2.5298		3.299												HMGA2 TP53		HMGA2 TP53			HMGA2 YAP1		HMGA2 TP53
GO:0090090	negative regulation of canonical Wnt signaling pathway	2.6758									2.8661					2.1087	2.31035				AXIN2 ZNRF3									NKD1 PTPRO ZNRF3					AXIN2 NKD1 ZNRF3	PTPRO ZNRF3
GO:0003284	septum primum development										2.10743			2.61072			2.4924			2.3677										SOX4			SOX4			SOX4			SOX4
GO:0021884	forebrain neuron development	10.792								2.8936						4.389					SEMA3A								SEMA3A TFAP2A						ROBO2 SEMA3A TFAP2A
GO:0045795	positive regulation of cell volume	3.3668								2.8545						2.6356				3.656	SLC12A2								SLC12A2						SLC12A2				SLC12A2
GO:1901229	regulation of non-canonical Wnt signaling pathway via JNK cascade				3.1096						2.87105	3.1096				2.6356								NKD1						NKD1	NKD1				NKD1
GO:1901232	regulation of convergent extension involved in axis elongation				3.1096						2.87105	3.1096				2.6356								NKD1						NKD1	NKD1				NKD1
GO:1901233	negative regulation of convergent extension involved in axis elongation				3.1096						2.87105	3.1096				2.6356								NKD1						NKD1	NKD1				NKD1
GO:1901231	positive regulation of non-canonical Wnt signaling pathway via JNK cascade				3.1096						2.87105	3.1096				2.6356								NKD1						NKD1	NKD1				NKD1
GO:0016331	morphogenesis of embryonic epithelium					2.10442				2.764				2.5338		4.3378									FZD3 TGIF1				FZD3 TFAP2A TGIF1				SOX4 SULF1		FZD3 SEMA4C SULF1 TFAP2A TGIF1
GO:0006979	response to oxidative stress		4.4567								2.5848					2.4846						ADAM9 CDK1 SLC7A11 STC2								ABCC1 ADAM9 CDK1 STC2					ABCC1 ADAM9 CDK1 SLC7A11 STC2
GO:0033627	cell adhesion mediated by integrin							4.10109	2.2536							2.10926				3.482							ADAM9 PODXL	PODXL							ADAM9 NPNT				ADAM9 NPNT
GO:0048589	developmental growth	2.639			2.9107							2.9107				4.7289					SEMA3A SLC12A2 YAP1			NKD1 SEMA4C TP53							NKD1 SEMA4C TP53				ATRX CDK1 NCAPG2 NKD1 SEMA3A SEMA4C SLC12A2 STC2 YAP1
GO:0032877	positive regulation of DNA endoreduplication	3.66									2.57104			3.1049			2.89				E2F7									E2F7			E2F7			E2F7
GO:0048640	negative regulation of developmental growth				2.765						2.695	2.765				4.1087								NKD1 SEMA4C						NKD1 STC2	NKD1 SEMA4C				NKD1 SEMA3A SEMA4C STC2
GO:0035443	tripeptide transmembrane transport									2.8545	2.87105					2.6356													ABCC1	ABCC1					ABCC1
GO:0034775	glutathione transmembrane transport									2.8545	2.87105					2.6356													ABCC1	ABCC1					ABCC1
GO:0051782	negative regulation of cell division					2.854					5.549						2.9876								ATRX MAD2L1					ATRX CHEK1 E2F7 MAD2L1						ATRX E2F7
GO:0031018	endocrine pancreas development									2.6399			2.865	3.5826						3.65									CDK6 MYT1			MYT1	MYT1 SOX4						CDK6 SOX4
GO:2000683	regulation of cellular response to X-ray				2.89		3.1049			2.5543		2.89												HMGA2		HMGA2			HMGA2		HMGA2
GO:2001033	negative regulation of double-strand break repair via nonhomologous end joining				2.89		3.1049			2.5543		2.89												HMGA2		HMGA2			HMGA2		HMGA2
GO:0090402	oncogene-induced cell senescence				2.89		3.1049			2.5543		2.89												HMGA2		HMGA2			HMGA2		HMGA2
GO:0045976	negative regulation of mitotic cell cycle, embryonic					2.823				2.5543			3.49109			2.336									FZD3				FZD3			FZD3			FZD3
GO:2000027	regulation of organ morphogenesis									2.222	2.276		3.21025			3.4365													FZD3 TFAP2A ZNRF3	NKD1 SULF1 ZNRF3		FZD3 ZNRF3			FZD3 NKD1 SULF1 TFAP2A ZNRF3
GO:0030182	neuron differentiation				2.1078	3.53						2.1078				3.6102								ACSL6 MYCN NKD1 SEMA4C	DDIT4 FZD3 PTPRO ROBO2 TCF12 TGIF1						ACSL6 MYCN NKD1 SEMA4C				DDIT4 FZD3 KIF5B MYCN NKD1 PLS3 ROBO2 SEMA3A SEMA4C TFAP2A TGIF1
GO:0033634	positive regulation of cell-cell adhesion mediated by integrin					2.5223		2.9692	3.367	2.2539															PODXL		PODXL	PODXL	PODXL
GO:0051301	cell division						2.4838				4.694					3.9109										HMGA2 PKP4 SMC2				ATRX CDK1 CHEK1 E2F7 MAD2L1 SMC2 SMC4					ATRX CDK1 CEP55 CHEK1 HAUS6 NCAPG2 PKP4 SMC4
GO:0045926	negative regulation of growth				3.2252		2.1055					3.2252				2.47107								NKD1 SEMA4C TP53		SEMA3A TP53					NKD1 SEMA4C TP53				NKD1 SEMA3A SEMA4C STC2
GO:0010747	positive regulation of plasma membrane long-chain fatty acid transport				2.89					2.5543		2.89												ACSL6					ACSL6		ACSL6
GO:0072112	glomerular visceral epithelial cell differentiation					4.983		2.31066	2.71039								10.9378								PODXL PTPRO		PODXL	PODXL								PTPRO
GO:0061318	renal filtration cell differentiation					4.983		2.31066	2.71039								10.9378								PODXL PTPRO		PODXL	PODXL								PTPRO
GO:0021783	preganglionic parasympathetic fiber development	2.10378					2.869			3.5992						3.10594					SEMA3A					SEMA3A			SEMA3A TFAP2A						SEMA3A TFAP2A
GO:0050925	negative regulation of negative chemotaxis					2.823								3.1049		2.336									ROBO2								ROBO2		ROBO2
GO:0071930	negative regulation of transcription involved in G1/S transition of mitotic cell cycle	2.89									2.3955			2.8389			2.7104				E2F7									E2F7			E2F7			E2F7
GO:0007405	neuroblast proliferation				3.10662					2.4867		3.10662	2.9											ACSL6 TP53					ACSL6 FZD3		ACSL6 TP53	FZD3
GO:0001764	neuron migration					3.6751				2.854						2.2239									ADGRG1 DDIT4 FZD3				ADGRG1 FZD3 SEMA3A						DDIT4 FZD3 SEMA3A
GO:0040008	regulation of growth				3.678		2.39106					3.678				2.23								HMGA2 NKD1 SEMA4C TP53		HMGA2 SEMA3A TP53					HMGA2 NKD1 SEMA4C TP53				CDK1 NKD1 SEMA3A SEMA4C STC2 YAP1
GO:0045995	regulation of embryonic development					2.4273					3.2355					5.4									FZD3 TGIF1					CDK1 NKD1 SULF1					CDK1 FZD3 NKD1 SULF1 TGIF1
GO:0090249	regulation of cell motility involved in somitogenic axis elongation				2.89						2.57104	2.89				2.336								NKD1						NKD1	NKD1				NKD1
GO:0090247	cell motility involved in somitogenic axis elongation				2.89						2.57104	2.89				2.336								NKD1						NKD1	NKD1				NKD1
GO:0035986	senescence-associated heterochromatin focus assembly				2.7104		2.8389			2.3785		2.7104												HMGA2		HMGA2			HMGA2		HMGA2
GO:2001038	regulation of cellular response to drug				2.7104		2.8389			2.3785		2.7104												HMGA2		HMGA2			HMGA2		HMGA2
GO:1990164	histone H2A phosphorylation				2.7104		2.8389			2.3785		2.7104												HMGA2		HMGA2			HMGA2		HMGA2
GO:0007389	pattern specification process	10.757				2.2628				2.3341						2.264					AXIN2 SEMA3A				ADGRG1 BCOR TGIF1				ADGRG1 SEMA3A TFAP2A TGIF1						AXIN2 NKD1 SEMA3A TFAP2A TGIF1
GO:0006284	base-excision repair				3.451		3.7101					3.451												HMGA2 TP53		HMGA2 TP53					HMGA2 TP53
GO:2000050	regulation of non-canonical Wnt signaling pathway	10.9886									3.3289		2.41033			2.8565					ZNRF3									NKD1 ZNRF3		ZNRF3			NKD1 ZNRF3
GO:0003006	developmental process involved in reproduction	2.54104									2.631			2.378			3.498				CCND1 E2F7 SEMA3A									ATRX E2F7 STC2 SULF1 TCF7			E2F7 ROBO2 SULF1			ATRX E2F7 STC2 TCF7
GO:0072073	kidney epithelium development					3.775			10.85					2.6621		2.31078									PODXL PTPRO ROBO2			PODXL					NPNT ROBO2		NPNT ROBO2 YAP1
GO:0048486	parasympathetic nervous system development	2.675					2.1065			3.4551						3.1061					SEMA3A					SEMA3A			SEMA3A TFAP2A						SEMA3A TFAP2A
GO:0035850	epithelial cell differentiation involved in kidney development	10.792				3.4398			2.3897	2.8936											YAP1				PODXL PTPRO			PODXL	PODXL YAP1
GO:0045740	positive regulation of DNA replication										5.10488						2.7932			2.5393										ATRX CCT2 CDK1 E2F7						ATRX E2F7			CCT2 CDK1
GO:0048532	anatomical structure arrangement	2.464					10.9955			3.4102						2.9732					SEMA3A					SEMA3A			SEMA3A TFAP2A						SEMA3A TFAP2A
GO:0001655	urogenital system development					2.6699								4.81091		2.8862									PODXL PTPRO ROBO2								NPNT ROBO2 SOX4 SULF1		NPNT ROBO2 SULF1 TFAP2A YAP1
GO:0022013	pallium cell proliferation in forebrain				3.1096							3.1096						3.969						IGF2BP1							IGF2BP1						IGF2BP1
GO:0010610	regulation of mRNA stability involved in response to stress				3.1096							3.1096						3.969						IGF2BP1							IGF2BP1						IGF2BP1
GO:0031497	chromatin assembly				3.8723		2.5849					3.8723												HMGA2 NAP1L1 TP53		HMGA2 TP53					HMGA2 NAP1L1 TP53
GO:0044786	cell cycle DNA replication	10.8382									3.244			10.7874			3.6755				E2F7									ATRX E2F7			E2F7			ATRX E2F7
GO:0051088	PMA-inducible membrane protein ectodomain proteolysis							3.941			2.3955					2.1064				2.5892							ADAM9			ADAM9					ADAM9				ADAM9
GO:0034241	positive regulation of macrophage fusion							3.941			2.3955					2.1064				2.5892							ADAM9			ADAM9					ADAM9				ADAM9
GO:0061364	apoptotic process involved in luteolysis					2.6471								2.8389		2.1064									ROBO2								ROBO2		ROBO2
GO:0043215	daunorubicin transport									2.5543	2.57104					2.336													ABCC1	ABCC1					ABCC1
GO:0045596	negative regulation of cell differentiation	3.9255			3.10279							3.10279									AXIN2 CCND1 SEMA3A YAP1			CCND1 MYCN SEMA4C TP53							CCND1 MYCN SEMA4C TP53
GO:0097491	sympathetic neuron projection guidance	2.7651					2.7104			2.2539											SEMA3A					SEMA3A			SEMA3A
GO:0097490	sympathetic neuron projection extension	2.7651					2.7104			2.2539											SEMA3A					SEMA3A			SEMA3A
GO:0035290	trunk segmentation	2.7651					2.7104			2.2539											SEMA3A					SEMA3A			SEMA3A
GO:0036484	trunk neural crest cell migration	2.7651					2.7104			2.2539											SEMA3A					SEMA3A			SEMA3A
GO:0048880	sensory system development	2.7651					2.7104			2.2539											SEMA3A					SEMA3A			SEMA3A
GO:0036486	ventral trunk neural crest cell migration	2.7651					2.7104			2.2539											SEMA3A					SEMA3A			SEMA3A
GO:0032530	regulation of microvillus organization			2.823				2.4256	2.823								2.464						FSCN1				PODXL	PODXL								FSCN1
GO:0021915	neural tube development					2.877				2.685						3.745	2.22106								FZD3 TGIF1				FZD3 TFAP2A TGIF1						FZD3 SEMA4C TFAP2A TGIF1	SOX4 TCF7
GO:0001843	neural tube closure					2.5784				3.496						4.35									FZD3 TGIF1				FZD3 TFAP2A TGIF1						FZD3 SEMA4C TFAP2A TGIF1
GO:0070634	transepithelial ammonium transport	2.89								2.3785						2.1064				2.5892	SLC12A2								SLC12A2						SLC12A2				SLC12A2
GO:0006611	protein export from nucleus										4.739						3.10247													RANBP17 SOX4 XPO4						SOX4 XPO4
GO:2000051	negative regulation of non-canonical Wnt signaling pathway	2.5224											2.948				2.3465				ZNRF3											ZNRF3				ZNRF3
GO:0048732	gland development	10																			APLN CCND1 E2F7 SEMA3A SLC12A2
GO:0040007	growth	2.463			2.4105							2.4105				3.10382					SEMA3A SLC12A2 YAP1			HMGA2 NKD1 SEMA4C TP53							HMGA2 NKD1 SEMA4C TP53				ATRX CDK1 NCAPG2 NKD1 SEMA3A SEMA4C SLC12A2 STC2 YAP1
GO:0060606	tube closure					2.572				3.3973						4.1087									FZD3 TGIF1				FZD3 TFAP2A TGIF1						FZD3 SEMA4C TFAP2A TGIF1
GO:0040013	negative regulation of locomotion					2.945								2.84		2.3346									ADGRG1 PTPRO ROBO2								ROBO2 SULF1		ROBO2 SEMA3A SEMA4C SULF1
GO:0006338	chromatin remodeling				3.8565							3.8565				2.10943								CHD4 HMGA2 SMARCAD1							CHD4 HMGA2 SMARCAD1				ATRX CHEK1 SMARCAD1
GO:0045839	negative regulation of mitotic nuclear division					3.21084					4.4225					2.2428									ATRX MAD2L1					ATRX CHEK1 MAD2L1					ATRX CHEK1
GO:0014020	primary neural tube formation					2.538				3.3492						3.9551									FZD3 TGIF1				FZD3 TFAP2A TGIF1						FZD3 SEMA4C TFAP2A TGIF1
GO:0006333	chromatin assembly or disassembly				3.68103		2.458					3.68103												HMGA2 NAP1L1 TP53		HMGA2 TP53					HMGA2 NAP1L1 TP53
GO:0000083	regulation of transcription involved in G1/S transition of mitotic cell cycle	10.9377									3.2256			10.8869		2.754					E2F7									CDK1 E2F7			E2F7		CDK1 RRM2
GO:0061005	cell differentiation involved in kidney development	10.672				3.28			2.276	2.6569											YAP1				PODXL PTPRO			PODXL	PODXL YAP1
GO:0061551	trigeminal ganglion development	2.6683					2.61072			2.10573											SEMA3A					SEMA3A			SEMA3A
GO:0060666	dichotomous subdivision of terminal units involved in salivary gland branching	2.6683					2.61072			2.10573											SEMA3A					SEMA3A			SEMA3A
GO:0021855	hypothalamus cell migration	2.6683					2.61072			2.10573											SEMA3A					SEMA3A			SEMA3A
GO:0021636	trigeminal nerve morphogenesis	2.6683					2.61072			2.10573											SEMA3A					SEMA3A			SEMA3A
GO:0021637	trigeminal nerve structural organization	2.6683					2.61072			2.10573											SEMA3A					SEMA3A			SEMA3A
GO:1901166	neural crest cell migration involved in autonomic nervous system development	2.6683					2.61072			2.10573											SEMA3A					SEMA3A			SEMA3A
GO:0014038	regulation of Schwann cell differentiation										2.3955					2.1064				2.5892										CDK1					CDK1				CDK1
GO:0006167	AMP biosynthetic process						2.47103										2.3465			4.8387						PRPS1										PRPS2			PRPS1 PRPS2
GO:0060718	chorionic trophoblast cell differentiation	2.5892									2.954			2.5381			2.41034				E2F7									E2F7			E2F7			E2F7
GO:0030900	forebrain development					3.7233				3.6594															ADGRG1 ATRX CDK6 ROBO2				ADGRG1 ATRX CDK6 SEMA3A TFAP2A
GO:0070201	regulation of establishment of protein localization										2.2235			2.10292						3.10529										ADAM9 CCT2 CDK1 SOX4 XPO4			MYT1 SOX4 SYBU						ADAM9 CCT2 CDK1 KIF5B SOX4
GO:0046822	regulation of nucleocytoplasmic transport						2.2653				2.4247						2.1029									IPO5 TP53				CDK1 SOX4 XPO4						SOX4 XPO4
GO:0050922	negative regulation of chemotaxis					3.10108										3.5581									PTPRO ROBO2										ROBO2 SEMA3A SEMA4C
GO:0045664	regulation of neuron differentiation				2.10242	2.94102						2.10242				2.4292								ACSL6 MYCN SEMA4C	PTPRO ROBO2 TCF12 TGIF1						ACSL6 MYCN SEMA4C				MYCN ROBO2 SEMA3A SEMA4C TFAP2A TGIF1
GO:0044839	cell cycle G2/M phase transition				3.576		2.3845					3.576												CCND1 HMGA2 TP53		HMGA2 TP53					CCND1 HMGA2 TP53
GO:0034635	glutathione transport									2.3785	2.3955					2.1064													ABCC1	ABCC1					ABCC1
GO:0042939	tripeptide transport									2.3785	2.3955					2.1064													ABCC1	ABCC1					ABCC1
GO:0001841	neural tube formation					2.44103				3.25						3.7644									FZD3 TGIF1				FZD3 TFAP2A TGIF1						FZD3 SEMA4C TFAP2A TGIF1
GO:0016575	histone deacetylation				4.6775							4.6775												CHD4 SMARCAD1 TP53							CHD4 SMARCAD1 TP53
GO:0000070	mitotic sister chromatid segregation					2.3421					4.51049					2.425									ATRX MAD2L1					ATRX MAD2L1 SMC2 SMC4					ATRX CEP55 SMC4
GO:0045875	negative regulation of sister chromatid cohesion					2.4256				2.10573	2.10743						2.4924								ATRX				ATRX	ATRX						ATRX
GO:0003357	noradrenergic neuron differentiation													2.47103			2.3465			2.22109													SOX4			SOX4			SOX4
GO:0036058	filtration diaphragm assembly					3.10236					2.87105						3.1096								PTPRO					PTPRO						PTPRO
GO:0036060	slit diaphragm assembly					3.10236					2.87105						3.1096								PTPRO					PTPRO						PTPRO
GO:0072006	nephron development					2.2938			10.8102					2.6855		2.351									PODXL PTPRO			PODXL					NPNT SULF1		NPNT SULF1 YAP1
GO:0051726	regulation of cell cycle	2.1042				2.2582	10.9836				2.7435										AXIN2 CCND1 E2F7				ATRX CDK6 FZD3 MAD2L1	HMGA2 PKP4 TP53				ATRX CDK1 CHEK1 E2F7 MAD2L1 SOX4
GO:0035690	cellular response to drug				2.9538		3.21035					2.9538												HMGA2 TP53		HMGA2 TP53					HMGA2 TP53
GO:0072311	glomerular epithelial cell differentiation					4.52		2.2932	2.695																PODXL PTPRO		PODXL	PODXL
GO:2000145	regulation of cell motility							3.1042		3.10886						2.684											ADAM9 PODXL SEMA4C		ABCC1 ADGRG1 CDK6 PODXL SEMA3A TFAP2A						ABCC1 ADAM9 NKD1 SEMA3A SEMA4C SULF1 TFAP2A
GO:0046826	negative regulation of protein export from nucleus													2.41034			2.2887			2.10641													SOX4			SOX4			SOX4
GO:0006476	protein deacetylation				4.4961							4.4961												CHD4 SMARCAD1 TP53							CHD4 SMARCAD1 TP53
GO:0071333	cellular response to glucose stimulus													4.588						2.2262													MYT1 SOX4 SYBU						KIF5B SOX4
GO:0035601	protein deacylation				4.4327							4.4327												CHD4 SMARCAD1 TP53							CHD4 SMARCAD1 TP53
GO:0071331	cellular response to hexose stimulus													4.4899						2.21039													MYT1 SOX4 SYBU						KIF5B SOX4
GO:0072010	glomerular epithelium development					3.96103		2.2498	2.647																PODXL PTPRO		PODXL	PODXL
GO:0010389	regulation of G2/M transition of mitotic cell cycle				3.10662						2.525	3.10662												CCND1 HMGA2						CDK1 CHEK1	CCND1 HMGA2
GO:0071326	cellular response to monosaccharide stimulus													4.485						2.278													MYT1 SOX4 SYBU						KIF5B SOX4
GO:0030335	positive regulation of cell migration							3.8835		2.4991						2.4594											ADAM9 PODXL SEMA4C		ABCC1 PODXL SEMA3A TFAP2A						ABCC1 ADAM9 SEMA3A SEMA4C TFAP2A
GO:0098732	macromolecule deacylation				4.424							4.424												CHD4 SMARCAD1 TP53							CHD4 SMARCAD1 TP53
GO:0050919	negative chemotaxis	10.7471														3.979					SEMA3A														ROBO2 SEMA3A SEMA4C
GO:0003183	mitral valve morphogenesis													2.3623			2.2377			2.10103													SOX4			SOX4			SOX4
GO:1902689	negative regulation of NAD metabolic process				2.89		3.1049					2.89												TP53		TP53					TP53
GO:1904024	negative regulation of glucose catabolic process to lactate via pyruvate				2.89		3.1049					2.89												TP53		TP53					TP53
GO:0072363	regulation of glycolytic process by positive regulation of transcription from RNA polymerase II promoter				2.89		3.1049					2.89												TP53		TP53					TP53
GO:0001838	embryonic epithelial tube formation					2.2997				2.9945						3.4868									FZD3 TGIF1				FZD3 TFAP2A TGIF1						FZD3 SEMA4C TFAP2A TGIF1
GO:0045597	positive regulation of cell differentiation	2.10937				2.3242										2.274					AXIN2 SEMA3A YAP1				FZD3 ROBO2 TCF12 TGIF1										AXIN2 FZD3 NPNT ROBO2 SEMA3A TGIF1 YAP1
GO:2000147	positive regulation of cell motility							3.8464		2.4543						2.462											ADAM9 PODXL SEMA4C		ABCC1 PODXL SEMA3A TFAP2A						ABCC1 ADAM9 SEMA3A SEMA4C TFAP2A
GO:2000378	negative regulation of reactive oxygen species metabolic process				3.27109							3.27109				2.1068								MYCN TP53							MYCN TP53				MYCN TFAP2A
GO:0071322	cellular response to carbohydrate stimulus													4.394						2.10494													MYT1 SOX4 SYBU						KIF5B SOX4
GO:0003174	mitral valve development													2.31066			2.1092			2.675
GO:0060174	limb bud formation													2.31066			2.1092			2.675													SOX4			SOX4			SOX4
GO:0003211	cardiac ventricle formation													2.31066			2.1092			2.675													SOX4			SOX4			SOX4
GO:0051272	positive regulation of cellular component movement							3.8103		2.41041						2.3586											ADAM9 PODXL SEMA4C		ABCC1 PODXL SEMA3A TFAP2A						ABCC1 ADAM9 SEMA3A SEMA4C TFAP2A
GO:0040017	positive regulation of locomotion							3.794		2.39102						2.33105											ADAM9 PODXL SEMA4C		ABCC1 PODXL SEMA3A TFAP2A						ABCC1 ADAM9 SEMA3A SEMA4C TFAP2A
GO:0001678	cellular glucose homeostasis													4.31044						2.102													MYT1 SOX4 SYBU						KIF5B SOX4
GO:0051962	positive regulation of nervous system development					3.2832				2.2266															FZD3 ROBO2 TCF12 TGIF1				ACSL6 FZD3 SEMA3A TGIF1
GO:0051241	negative regulation of multicellular organismal process	2.72				4.2										2.41078					APLN AXIN2 SEMA3A				ADGRG1 BCOR CDK6 FZD3 PTPRO ROBO2										AXIN2 FZD3 MYCN ROBO2 SEMA3A SEMA4C STC2 SULF1
GO:0021879	forebrain neuron differentiation									2.3942						3.286													SEMA3A TFAP2A						ROBO2 SEMA3A TFAP2A
GO:0050768	negative regulation of neurogenesis				3.10522		2.1065					3.10522												MYCN SEMA4C TP53		SEMA3A TP53					MYCN SEMA4C TP53
GO:0051195	negative regulation of cofactor metabolic process				2.785	2.10108	2.23					2.785												TP53	DDIT4	TP53					TP53
GO:0051198	negative regulation of coenzyme metabolic process				2.785	2.10108	2.23					2.785												TP53	DDIT4	TP53					TP53
GO:0046033	AMP metabolic process						2.1041										2.1066			4.1041						PRPS1										PRPS2			PRPS1 PRPS2
GO:0090260	negative regulation of retinal ganglion cell axon guidance					2.823					2.57104						2.89								PTPRO					PTPRO						PTPRO
GO:0097252	oligodendrocyte apoptotic process				2.7104		2.8389					2.7104												TP53		TP53					TP53
GO:1901003	negative regulation of fermentation				2.7104		2.8389					2.7104												TP53		TP53					TP53
GO:0051097	negative regulation of helicase activity				2.7104		2.8389					2.7104												TP53		TP53					TP53
GO:0072361	regulation of glycolytic process by regulation of transcription from RNA polymerase II promoter				2.7104		2.8389					2.7104												TP53		TP53					TP53
GO:1904023	regulation of glucose catabolic process to lactate via pyruvate				2.7104		2.8389					2.7104												TP53		TP53					TP53
GO:0006325	chromatin organization				4.1031							4.1031												CHD4 HMGA2 NAP1L1 SMARCAD1 TP53							CHD4 HMGA2 NAP1L1 SMARCAD1 TP53
GO:0070934	CRD-mediated mRNA stabilization				2.4924							2.4924						3.271						IGF2BP1							IGF2BP1						IGF2BP1
GO:2000648	positive regulation of stem cell proliferation				2.9649					2.2888		2.9649												HMGA2 MYCN					FZD3 HMGA2		HMGA2 MYCN
GO:2001222	regulation of neuron migration	10.8382								2.991											SEMA3A								ADGRG1 SEMA3A
GO:0000280	nuclear division										3.9453					4.23109														ATRX CDK1 CHEK1 MAD2L1 SMC2 SMC4					ATRX CDK1 CEP55 CHEK1 HAUS6 NCAPG2 RAD54B SMC4
GO:0015833	peptide transport													3.2688						2.4882													MYT1 SOX4 SYBU						APLN KIF5B SOX4
GO:0051053	negative regulation of DNA metabolic process				2.625		2.8785					2.625												HMGA2 TP53		HMGA2 TP53					HMGA2 TP53
GO:0021537	telencephalon development					3.586				2.2584															ADGRG1 CDK6 ROBO2				ADGRG1 CDK6 SEMA3A
GO:0034418	urate biosynthetic process						3.1049									2.336				2.7651						PRPS1									PRPS1				PRPS1
GO:0021872	forebrain generation of neurons									2.2888						3.10281													SEMA3A TFAP2A						ROBO2 SEMA3A TFAP2A
GO:0050769	positive regulation of neurogenesis					3.52				2.437															FZD3 ROBO2 TCF12 TGIF1				ACSL6 FZD3 SEMA3A TGIF1
GO:0036515	serotonergic neuron axon guidance					2.5223				2.2539			3.1099												FZD3				FZD3			FZD3
GO:0021602	cranial nerve morphogenesis	10.954								3.2242						2.7868					SEMA3A								SEMA3A TFAP2A						SEMA3A TFAP2A
GO:0033632	regulation of cell-cell adhesion mediated by integrin					2.22109		2.6683	3.66																PODXL		PODXL	PODXL
GO:0000320	re-entry into mitotic cell cycle	2.7651			2.5892							2.5892									CCND1			CCND1							CCND1
GO:0030032	lamellipodium assembly			2.10988							2.549						3.10951						FSCN1							FSCN1 PTPRO						FSCN1 PTPRO
GO:0030035	microspike assembly			3.271							2.10743						2.4924						FSCN1							FSCN1						FSCN1
GO:0090329	regulation of DNA-dependent DNA replication	10.7107									2.78107						3.436				E2F7									ATRX E2F7						ATRX E2F7
GO:0014846	esophagus smooth muscle contraction										2.57104			3.1049		2.336														SULF1			SULF1		SULF1
GO:0042886	amide transport													3.10764						2.3991													MYT1 SOX4 SYBU						APLN KIF5B SOX4
GO:0019660	glycolytic fermentation				2.5892		2.7104					2.5892												TP53		TP53					TP53
GO:0019661	glucose catabolic process to lactate via pyruvate				2.5892		2.7104					2.5892												TP53		TP53					TP53
GO:0043465	regulation of fermentation				2.5892		2.7104					2.5892												TP53		TP53					TP53
GO:0033122	negative regulation of purine nucleotide catabolic process				2.5892		2.7104					2.5892												TP53		TP53					TP53
GO:0019659	glucose catabolic process to lactate				2.5892		2.7104					2.5892												TP53		TP53					TP53
GO:1902688	regulation of NAD metabolic process				2.5892		2.7104					2.5892												TP53		TP53					TP53
GO:0090403	oxidative stress-induced premature senescence				2.5892		2.7104					2.5892												TP53		TP53					TP53
GO:0030334	regulation of cell migration							3.2268		2.4887						2.10677											ADAM9 PODXL SEMA4C		ABCC1 ADGRG1 PODXL SEMA3A TFAP2A						ABCC1 ADAM9 SEMA3A SEMA4C SULF1 TFAP2A
GO:0048285	organelle fission										3.828					4.498														ATRX CDK1 CHEK1 MAD2L1 SMC2 SMC4					ATRX CDK1 CEP55 CHEK1 HAUS6 NCAPG2 RAD54B SMC4
GO:2000179	positive regulation of neural precursor cell proliferation					3.1053				2.669			2.699												ADGRG1 FZD3				ADGRG1 FZD3			FZD3
GO:0045944	positive regulation of transcription by RNA polymerase II									2.47101				2.9297			2.3972												ATAD2 ATRX HMGA2 MYT1 TFAP2A YAP1				E2F7 MYT1 NPNT SOX4			ATRX E2F7 HLTF SOX4
GO:0021954	central nervous system neuron development									2.254						3.32													SEMA3A TFAP2A						ROBO2 SEMA3A TFAP2A
GO:0033630	positive regulation of cell adhesion mediated by integrin							5.551	2.71039																		ADAM9 PODXL	PODXL
GO:0031016	pancreas development									2.10389				3.77						2.5576									CDK6 MYT1				MYT1 SOX4						CDK6 SOX4
GO:0030856	regulation of epithelial cell differentiation	2.81067			2.4528							2.4528									CCND1 YAP1			CCND1 MYCN							CCND1 MYCN
GO:0016570	histone modification				3.8567							3.8567												CHD4 HMGA2 SMARCAD1 TP53							CHD4 HMGA2 SMARCAD1 TP53
GO:0034239	regulation of macrophage fusion							2.9692			2.279									2.4644							ADAM9			ADAM9									ADAM9
GO:0009794	regulation of mitotic cell cycle, embryonic					2.4256				2.10573			3.941												FZD3				FZD3			FZD3
GO:0045448	mitotic cell cycle, embryonic					2.4256				2.10573			3.941												FZD3				FZD3			FZD3
GO:0050923	regulation of negative chemotaxis					2.5223								2.7104											ROBO2								ROBO2
GO:0032835	glomerulus development					2.9871			2.10636		2.4796														PODXL PTPRO			PODXL		PTPRO SULF1
GO:0043696	dedifferentiation					2.6471				2.3785										2.5892					CDK6				CDK6										CDK6
GO:0043697	cell dedifferentiation					2.6471				2.3785										2.5892					CDK6				CDK6										CDK6
GO:0032423	regulation of mismatch repair	2.89														2.1064					AXIN2														AXIN2
GO:2000054	negative regulation of Wnt signaling pathway involved in dorsal/ventral axis specification	2.89														2.1064					AXIN2														AXIN2
GO:0016569	covalent chromatin modification				3.8104							3.8104												CHD4 HMGA2 SMARCAD1 TP53							CHD4 HMGA2 SMARCAD1 TP53
GO:0002326	B cell lineage commitment				2.4924		2.61072					2.4924												TP53		TP53					TP53
GO:1901525	negative regulation of mitophagy				2.4924		2.61072					2.4924												TP53		TP53					TP53
GO:0061419	positive regulation of transcription from RNA polymerase II promoter in response to hypoxia				2.4924		2.61072					2.4924												TP53		TP53					TP53
GO:0006113	fermentation				2.4924		2.61072					2.4924												TP53		TP53					TP53
GO:0097195	pilomotor reflex													2.8389		2.1064				2.5892													NPNT		NPNT				NPNT
GO:2000721	positive regulation of transcription from RNA polymerase II promoter involved in smooth muscle cell differentiation													2.8389		2.1064				2.5892													NPNT		NPNT				NPNT
GO:1902001	fatty acid transmembrane transport									3.5992																			ABCC1 ACSL6
GO:0031397	negative regulation of protein ubiquitination										3.10367									2.2449										CDK1 MAD2L1 SOX4									CDK1 SOX4
GO:0008038	neuron recognition	10.8107														2.4822					SEMA3A														ROBO2 SEMA3A
GO:0072015	glomerular visceral epithelial cell development					2.84		2.532	2.9277																PODXL		PODXL	PODXL
GO:0021772	olfactory bulb development	10.792														2.4593					SEMA3A														ROBO2 SEMA3A
GO:0050708	regulation of protein secretion							2.267						2.9932						2.2231							ADAM9 MYT1						MYT1 SOX4 SYBU						ADAM9 KIF5B SOX4
GO:0060539	diaphragm development							2.4924					2.7104	2.2377													MYT1
GO:0072310	glomerular epithelial cell development					2.464		2.4924	2.89																PODXL		PODXL	PODXL
GO:0034238	macrophage fusion							2.8723			2.10743									2.3677							ADAM9			ADAM9									ADAM9
GO:0021988	olfactory lobe development	10.7681														2.41054					SEMA3A														ROBO2 SEMA3A
GO:0097581	lamellipodium organization			2.891							2.3335						2.9762						FSCN1							FSCN1 PTPRO						FSCN1 PTPRO
GO:0060385	axonogenesis involved in innervation	2.5892					2.5381														SEMA3A					SEMA3A
GO:0061550	cranial ganglion development	2.5892					2.5381														SEMA3A					SEMA3A
GO:0021825	substrate-dependent cerebral cortex tangential migration	2.5892					2.5381														SEMA3A					SEMA3A
GO:0016199	axon midline choice point recognition					2.4256								2.61072											ROBO2								ROBO2
GO:0090259	regulation of retinal ganglion cell axon guidance					2.5223					2.279						2.5892								PTPRO					PTPRO						PTPRO
GO:0010032	meiotic chromosome condensation						2.61072				4.763															SMC2				SMC2 SMC4
GO:0043504	mitochondrial DNA repair				2.41034		2.5381					2.41034												TP53		TP53					TP53
GO:0002309	T cell proliferation involved in immune response				2.41034		2.5381					2.41034												TP53		TP53					TP53
GO:0070245	positive regulation of thymocyte apoptotic process				2.41034		2.5381					2.41034												TP53		TP53					TP53
GO:0071494	cellular response to UV-C				2.41034		2.5381					2.41034												TP53		TP53					TP53
GO:1901524	regulation of mitophagy				2.41034		2.5381					2.41034												TP53		TP53					TP53
GO:1990144	intrinsic apoptotic signaling pathway in response to hypoxia				2.41034		2.5381					2.41034												TP53		TP53					TP53
GO:1903321	negative regulation of protein modification by small protein conjugation or removal										3.453									2.10839										CDK1 MAD2L1 SOX4									CDK1 SOX4
GO:0072553	terminal button organization				2.4924							2.4924								2.3677				CHD4							CHD4								CHD4
GO:0032466	negative regulation of cytokinesis	2.5224												2.47103			2.3465				E2F7												E2F7			E2F7
GO:0030033	microvillus assembly			2.5543				2.10573	2.5543														FSCN1				PODXL	PODXL
GO:0021979	hypothalamus cell differentiation	2.5224					2.47103														SEMA3A					SEMA3A
GO:1904951	positive regulation of establishment of protein localization										3.9101									4.78										ADAM9 CCT2 CDK1 SOX4 XPO4									ADAM9 CCT2 CDK1 KIF5B SOX4
GO:0032875	regulation of DNA endoreduplication	2.4644												2.41034			2.2887				E2F7												E2F7			E2F7
GO:0051784	negative regulation of nuclear division					3.286					4.10363														ATRX MAD2L1					ATRX CHEK1 MAD2L1
GO:0033121	regulation of purine nucleotide catabolic process				2.3465		2.47103					2.3465												TP53		TP53					TP53
GO:0007406	negative regulation of neuroblast proliferation				2.3465		2.47103					2.3465												TP53		TP53					TP53
GO:1903147	negative regulation of autophagy of mitochondrion				2.3465		2.47103					2.3465												TP53		TP53					TP53
GO:2001032	regulation of double-strand break repair via nonhomologous end joining				2.3465		2.47103					2.3465												HMGA2		HMGA2					HMGA2
GO:2001023	regulation of response to drug				2.3465		2.47103					2.3465												HMGA2		HMGA2					HMGA2
GO:0045869	negative regulation of single stranded viral RNA replication via double stranded DNA intermediate				2.3465		2.47103					2.3465												HMGA2		HMGA2					HMGA2
GO:0007525	somatic muscle development				2.4924						2.10743	2.4924												NKD1						NKD1	NKD1
GO:0000060	protein import into nucleus, translocation		3.549				3.549															CDK1 IPO5				IPO5 TP53
GO:0071478	cellular response to radiation				2.2784		2.5338					2.2784												HMGA2 TP53		HMGA2 TP53					HMGA2 TP53
GO:0010746	regulation of plasma membrane long-chain fatty acid transport				2.41034							2.41034												ACSL6							ACSL6
GO:0070141	response to UV-A	2.4644			2.2887							2.2887									CCND1			CCND1							CCND1
GO:0033601	positive regulation of mammary gland epithelial cell proliferation	2.4644			2.2887							2.2887									CCND1			CCND1							CCND1
GO:0045785	positive regulation of cell adhesion					2.4483		2.342												2.2759					ADGRG1 CDK6 PODXL		ADAM9 PODXL												ADAM9 CDK6 NPNT
GO:2000020	positive regulation of male gonad development	2.4644					2.41034														SEMA3A					SEMA3A
GO:0042023	DNA endoreduplication	2.41034												2.3623			2.2377				E2F7												E2F7			E2F7
GO:0060717	chorion development	2.41034												2.3623			2.2377				E2F7												E2F7			E2F7
GO:1903867	extraembryonic membrane development	2.41034												2.3623			2.2377				E2F7												E2F7			E2F7
GO:0009967	positive regulation of signal transduction							2.3466						2.4333		2.21054											ADAM9 GRB10 SEMA4C						HOMER1 NPNT SOX4 SULF1		ADAM9 AXIN2 CDK1 GRB10 NKD1 NPNT SEMA4C SULF1 YAP1
GO:0090400	stress-induced premature senescence				2.2887		2.41034					2.2887												TP53		TP53					TP53
GO:2000774	positive regulation of cellular senescence				2.2887		2.41034					2.2887												HMGA2		HMGA2					HMGA2
GO:0007059	chromosome segregation										3.251					3.9624														ATRX MAD2L1 SMC2 SMC4					ATRX AXIN2 CEP55 ESCO2 SMARCAD1 SMC4
GO:0031643	positive regulation of myelination			2.89													2.10103						MYRF													MYRF
GO:1901656	glycoside transport									2.2539	2.279																		ABCC1	ABCC1
GO:0051964	negative regulation of synapse assembly					2.2797								2.47103											ROBO2								ROBO2
GO:0001554	luteolysis					2.2797								2.47103											ROBO2								ROBO2
GO:0016198	axon choice point recognition					2.2797								2.47103											ROBO2								ROBO2
GO:0045992	negative regulation of embryonic development												2.3464	10.871		2.7224																FZD3	SULF1		FZD3 SULF1
GO:0090245	axis elongation involved in somitogenesis				2.41034						2.954	2.41034												NKD1						NKD1	NKD1
GO:0038031	non-canonical Wnt signaling pathway via JNK cascade				2.41034						2.954	2.41034												NKD1						NKD1	NKD1
GO:0007043	cell-cell junction assembly			10.9924							2.10453						2.7841						FSCN1							FSCN1 PTPRO						FSCN1 PTPRO
GO:1903961	positive regulation of anion transmembrane transport				2.3465							2.3465												ACSL6							ACSL6
GO:0051223	regulation of protein transport													2.241						2.36108													MYT1 SOX4 SYBU						ADAM9 CDK1 KIF5B SOX4
GO:0072711	cellular response to hydroxyurea					2.3465					2.954						2.41034								ATRX					ATRX						ATRX
GO:0003105	negative regulation of glomerular filtration					2.3465					2.954						2.41034								PTPRO					PTPRO						PTPRO
GO:0010571	positive regulation of nuclear cell cycle DNA replication					2.3465					2.954						2.41034								ATRX					ATRX						ATRX
GO:0072710	response to hydroxyurea					2.3465					2.954						2.41034								ATRX					ATRX						ATRX
GO:0008544	epidermis development									2.9253						3.9103													FZD3 PLS3 TFAP2A YAP1						ADAM9 FZD3 MYCN PLS3 TFAP2A YAP1
GO:0030308	negative regulation of cell growth				2.10945		2.449					2.10945												SEMA4C TP53		SEMA3A TP53					SEMA4C TP53
GO:0000733	DNA strand renaturation				2.2377		2.3623					2.2377												TP53		TP53					TP53
GO:0071481	cellular response to X-ray				2.2377		2.3623					2.2377												HMGA2		HMGA2					HMGA2
GO:0051095	regulation of helicase activity				2.2377		2.3623					2.2377												TP53		TP53					TP53
GO:0045091	regulation of single stranded viral RNA replication via double stranded DNA intermediate				2.2377		2.3623					2.2377												HMGA2		HMGA2					HMGA2
GO:0021543	pallium development					2.10297				2.7426															ADGRG1 CDK6				ADGRG1 CDK6 SEMA3A
GO:0048843	negative regulation of axon extension involved in axon guidance	10.9377						2.1049								2.754					SEMA3A						SEMA4C								SEMA3A SEMA4C
GO:0007411	axon guidance					3.10595										3.6574									FZD3 PTPRO ROBO2										FZD3 KIF5B ROBO2 SEMA3A SEMA4C
GO:0007369	gastrulation				2.10857		2.441					2.10857												HMGA2 TP53		HMGA2 TP53					HMGA2 TP53
GO:0090276	regulation of peptide hormone secretion													3.826						3.71													MYT1 SOX4 SYBU						APLN KIF5B SOX4
GO:0097485	neuron projection guidance					3.10542										3.649									FZD3 PTPRO ROBO2										FZD3 KIF5B ROBO2 SEMA3A SEMA4C
GO:0009314	response to radiation	10.7761			2.521							2.521									CCND1 YAP1			CCND1 HMGA2 TP53							CCND1 HMGA2 TP53
GO:0048646	anatomical structure formation involved in morphogenesis				2.1032			2.51067				2.1032												HMGA2 NKD1 SEMA4C TP53			ADAM9 PODXL SEMA4C				HMGA2 NKD1 SEMA4C TP53
GO:0002791	regulation of peptide secretion													3.7756						2.987													MYT1 SOX4 SYBU						APLN KIF5B SOX4
GO:0021612	facial nerve structural organization	2.3677					2.31066														SEMA3A					SEMA3A
GO:0021785	branchiomotor neuron axon guidance	2.3677					2.31066														SEMA3A					SEMA3A
GO:0021800	cerebral cortex tangential migration	2.3677					2.31066														SEMA3A					SEMA3A
GO:0033628	regulation of cell adhesion mediated by integrin							4.3487	2.3674																		ADAM9 PODXL	PODXL
GO:0060384	innervation	10.971												10.921		2.829					SEMA3A												SULF1		SEMA3A SULF1
GO:1902668	negative regulation of axon guidance	10.968						2.101								2.692					SEMA3A						SEMA4C								SEMA3A SEMA4C
GO:0035404	histone-serine phosphorylation				2.1092		2.31066					2.1092												HMGA2		HMGA2					HMGA2
GO:0021545	cranial nerve development	10.6986								2.7101						2.2781					SEMA3A								SEMA3A TFAP2A						SEMA3A TFAP2A
GO:0030879	mammary gland development	4.538																		2.10327	APLN CCND1 SLC12A2																		APLN SLC12A2
GO:0018107	peptidyl-threonine phosphorylation										3.6772					2.974														CDK1 CHEK1 DDIT4					CDK1 CHEK1 DDIT4
GO:0090166	Golgi disassembly										2.954									2.2887										CDK1									CDK1
GO:0002063	chondrocyte development	10.954												10.932		2.7868					AXIN2												SULF1		AXIN2 SULF1
GO:0060071	Wnt signaling pathway, planar cell polarity pathway												3.9624			2.6479																FZD3 ZNRF3			FZD3 NKD1 ZNRF3
GO:0009913	epidermal cell differentiation									2.5777						4.274													PLS3 TFAP2A YAP1						ADAM9 MYCN PLS3 TFAP2A YAP1
GO:0060600	dichotomous subdivision of an epithelial terminal unit	2.3264					2.2753														SEMA3A					SEMA3A
GO:0021610	facial nerve morphogenesis	2.3264					2.2753														SEMA3A					SEMA3A
GO:0021561	facial nerve development	2.3264					2.2753														SEMA3A					SEMA3A
GO:2000018	regulation of male gonad development	2.3264					2.2753														SEMA3A					SEMA3A
GO:0090175	regulation of establishment of planar polarity												3.9547			2.637																FZD3 ZNRF3			FZD3 NKD1 ZNRF3
GO:0002064	epithelial cell development					3.10283				3.45108															ATRX CDK6 PODXL				ATRX CDK6 PODXL TFAP2A
GO:0006983	ER overload response				2.1058		2.2753					2.1058												TP53		TP53					TP53
GO:0039692	single stranded viral RNA replication via double stranded DNA intermediate				2.1058		2.2753					2.1058												HMGA2		HMGA2					HMGA2
GO:0046825	regulation of protein export from nucleus										2.951						3.6105													SOX4 XPO4						SOX4 XPO4
GO:0071705	nitrogen compound transport													2.10483						2.2449													MYT1 SOX4 SYBU						APLN KIF5B SLC12A2 SOX4
GO:0018210	peptidyl-threonine modification										3.61095					2.91075														CDK1 CHEK1 DDIT4					CDK1 CHEK1 DDIT4
GO:1902287	semaphorin-plexin signaling pathway involved in axon guidance	2.2887					2.2377														SEMA3A					SEMA3A
GO:0031507	heterochromatin assembly				2.10103		2.2377					2.10103												HMGA2		HMGA2					HMGA2
GO:2000780	negative regulation of double-strand break repair				2.10103		2.2377					2.10103												HMGA2		HMGA2					HMGA2
GO:0090399	replicative senescence				2.10103		2.2377					2.10103												TP53		TP53					TP53
GO:0043922	negative regulation by host of viral transcription				2.10103		2.2377					2.10103												HMGA2		HMGA2					HMGA2
GO:0000819	sister chromatid segregation										3.6676					2.7521														ATRX MAD2L1 SMC2 SMC4					ATRX AXIN2 CEP55 SMC4
GO:0006275	regulation of DNA replication										4.10107						2.2784													ATRX CCT2 CDK1 E2F7						ATRX E2F7
GO:0001736	establishment of planar polarity												3.8676			2.51038																FZD3 ZNRF3			FZD3 NKD1 ZNRF3
GO:0009628	response to abiotic stimulus	10.9106								2.2453						2.21092					CCND1 SLC12A2 YAP1								HMGA2 PSPH RYR2 SLC12A2 TFAP2A YAP1						CHEK1 DDIT4 PSPH RAD54B SLC12A2 STC2 TFAP2A YAP1
GO:0033048	negative regulation of mitotic sister chromatid segregation					3.4398					2.9278														ATRX MAD2L1					ATRX MAD2L1
GO:0007164	establishment of tissue polarity												3.867			2.541																FZD3 ZNRF3			FZD3 NKD1 ZNRF3
GO:0051129	negative regulation of cellular component organization					4.10109										2.3498									ATRX BCOR MAD2L1 PTPRO ROBO2										ATAD2 ATRX CHEK1 ROBO2 SEMA3A SEMA4C
GO:0010666	positive regulation of cardiac muscle cell apoptotic process				2.785		2.23					2.785												TP53		TP53					TP53
GO:0010663	positive regulation of striated muscle cell apoptotic process				2.785		2.23					2.785												TP53		TP53					TP53
GO:1990440	positive regulation of transcription from RNA polymerase II promoter in response to endoplasmic reticulum stress				2.785		2.23					2.785												TP53		TP53					TP53
GO:0021891	olfactory bulb interneuron development					2.84								2.2753											ROBO2								ROBO2
GO:0070365	hepatocyte differentiation	2.1092												2.1041			2.1066				E2F7												E2F7			E2F7
GO:0030072	peptide hormone secretion													3.5691						2.7793													MYT1 SOX4 SYBU						APLN KIF5B SOX4
GO:0033327	Leydig cell differentiation	2.22109			2.464							2.464									CCND1			CCND1							CCND1
GO:0003207	cardiac chamber formation													2.2377			2.10103																SOX4			SOX4
GO:0002328	pro-B cell differentiation													2.2377			2.10103																SOX4			SOX4
GO:0090087	regulation of peptide transport													3.5378						2.7488
GO:0002790	peptide secretion													3.5334						2.7446													MYT1 SOX4 SYBU						APLN KIF5B SOX4
GO:0060707	trophoblast giant cell differentiation	2.10641												2.10103			10.9887				E2F7												E2F7			E2F7
GO:0045738	negative regulation of DNA repair				2.464		2.1079					2.464												HMGA2		HMGA2					HMGA2
GO:0035385	Roundabout signaling pathway					2.464								2.2377											ROBO2								ROBO2
GO:0033046	negative regulation of sister chromatid segregation					3.3735					2.862														ATRX MAD2L1					ATRX MAD2L1
GO:0033197	response to vitamin E	2.1092			2.1066							2.1066									CCND1			CCND1							CCND1
GO:0046883	regulation of hormone secretion													3.48106						2.6943													MYT1 SOX4 SYBU						APLN KIF5B SOX4
GO:1900119	positive regulation of execution phase of apoptosis				2.1066		2.1041					2.1066												TP53		TP53					TP53
GO:0071850	mitotic cell cycle arrest				2.1066		2.1041					2.1066												TP53		TP53					TP53
GO:0035988	chondrocyte proliferation				2.1066		2.1041					2.1066												HMGA2		HMGA2					HMGA2
GO:0010225	response to UV-C				2.1066		2.1041					2.1066												TP53		TP53					TP53
GO:0051974	negative regulation of telomerase activity				2.1066		2.1041					2.1066												TP53		TP53					TP53
GO:0051985	negative regulation of chromosome segregation					3.332					2.829														ATRX MAD2L1					ATRX MAD2L1
GO:0001738	morphogenesis of a polarized epithelium												3.7698			2.3766																FZD3 ZNRF3			FZD3 NKD1 ZNRF3
GO:0098609	cell-cell adhesion						2.1073							2.1073						2.787						PKP4 SLC7A11 TP53							NPNT ROBO2 SOX4						ADAM9 CDK6 NPNT SOX4
GO:0070828	heterochromatin organization				10.9887		2.10103					10.9887												HMGA2		HMGA2					HMGA2
GO:0006978	DNA damage response, signal transduction by p53 class mediator resulting in transcription of p21 class mediator				10.9887		2.10103					10.9887												TP53		TP53					TP53
GO:0030812	negative regulation of nucleotide catabolic process				10.9887		2.10103					10.9887												TP53		TP53					TP53
GO:2000679	positive regulation of transcription regulatory region DNA binding				10.9887		2.10103					10.9887												HMGA2		HMGA2					HMGA2
GO:1903507	negative regulation of nucleic acid-templated transcription	10.834			2.10254							2.10254									CCND1 E2F7 YAP1			CCND1 CHD4 HMGA2 TP53							CCND1 CHD4 HMGA2 TP53
GO:1902679	negative regulation of RNA biosynthetic process	10.824			2.1079							2.1079									CCND1 E2F7 YAP1			CCND1 CHD4 HMGA2 TP53							CCND1 CHD4 HMGA2 TP53
GO:0007076	mitotic chromosome condensation						2.1079				3.872															SMC2				SMC2 SMC4
GO:0051383	kinetochore organization						2.1079				3.872															SMC2				SMC2 SMC4
GO:0051054	positive regulation of DNA metabolic process										3.839						2.10389													ATRX CCT2 CDK1 E2F7						ATRX E2F7
GO:0043044	ATP-dependent chromatin remodeling				2.9876							2.9876												CHD4 SMARCAD1							CHD4 SMARCAD1
GO:0001756	somitogenesis				2.9762							2.9762												NKD1 TP53							NKD1 TP53
GO:0048638	regulation of developmental growth	2.555														3.8921					SEMA3A YAP1														CDK1 NKD1 SEMA3A SEMA4C STC2 YAP1
GO:0051086	chaperone mediated protein folding independent of cofactor										2.87105									3.656										CCT2									CCT2
GO:0009968	negative regulation of signal transduction	3.38														2.8937					AXIN2 CCND1 YAP1 ZNRF3														AXIN2 DDIT4 GRB10 NKD1 SULF1 TFAP2A TGIF1 YAP1 ZNRF3
GO:0035567	non-canonical Wnt signaling pathway												3.6653			2.23104																FZD3 ZNRF3			FZD3 NKD1 ZNRF3
GO:0031290	retinal ganglion cell axon guidance					3.921								10.9753											PTPRO ROBO2								ROBO2
GO:0036071	N-glycan fucosylation									2.8545																			FUT8
GO:0051253	negative regulation of RNA metabolic process	10.7781			2.531							2.531									CCND1 E2F7 YAP1			CCND1 CHD4 HMGA2 TP53							CCND1 CHD4 HMGA2 TP53
GO:2000738	positive regulation of stem cell differentiation	3.64101														2.1068					AXIN2 YAP1														AXIN2 YAP1
GO:0010972	negative regulation of G2/M transition of mitotic cell cycle										3.10334					2.6627														CDK1 CHEK1					CDK1 CHEK1
GO:0000122	negative regulation of transcription by RNA polymerase II				2.8846							2.8846												CCND1 CHD4 HMGA2 TP53							CCND1 CHD4 HMGA2 TP53
GO:0010721	negative regulation of cell development				2.8798							2.8798												MYCN SEMA4C TP53							MYCN SEMA4C TP53
GO:0046879	hormone secretion													3.2688						2.4882													MYT1 SOX4 SYBU						APLN KIF5B SOX4
GO:1905150	regulation of voltage-gated sodium channel activity															2.6356				3.656															KIF5B				KIF5B
GO:1905152	positive regulation of voltage-gated sodium channel activity															2.6356				3.656															KIF5B				KIF5B
GO:2000113	negative regulation of cellular macromolecule biosynthetic process				2.8468							2.8468												CCND1 CHD4 HMGA2 IGF2BP1 TP53							CCND1 CHD4 HMGA2 IGF2BP1 TP53
GO:1902750	negative regulation of cell cycle G2/M phase transition										3.772					2.67														CDK1 CHEK1					CDK1 CHEK1
GO:0098813	nuclear chromosome segregation										3.2895					2.3932														ATRX MAD2L1 SMC2 SMC4					ATRX AXIN2 CEP55 SMC4
GO:0009914	hormone transport													3.2234						2.4444													MYT1 SOX4 SYBU						APLN KIF5B SOX4
GO:0048754	branching morphogenesis of an epithelial tube	2.5827														3.745					SLC12A2 YAP1														MYCN NPNT SLC12A2 YAP1
GO:0033047	regulation of mitotic sister chromatid segregation					3.722					2.5637														ATRX MAD2L1					ATRX MAD2L1
GO:0021795	cerebral cortex cell migration									2.6233																			ADGRG1 SEMA3A
GO:0061053	somite development				2.7932							2.7932												NKD1 TP53							NKD1 TP53
GO:0007206	phospholipase C-activating G-protein coupled glutamate receptor signaling pathway									2.5543				3.1049															HOMER1				HOMER1
GO:0021953	central nervous system neuron differentiation													2.455																			ROBO2 SOX4
GO:0003409	optic cup structural organization									2.8545						2.6356													TFAP2A						TFAP2A
GO:0051466	positive regulation of corticotropin-releasing hormone secretion	2.89																		2.5892	APLN																		APLN
GO:0051222	positive regulation of protein transport										2.365									3.10108										ADAM9 CDK1 SOX4 XPO4									ADAM9 CDK1 KIF5B SOX4
GO:0060993	kidney morphogenesis													2.992						2.4781													NPNT SOX4						NPNT SOX4
GO:0006913	nucleocytoplasmic transport										2.47																			CDK1 RANBP17 SOX4 XPO4
GO:0023057	negative regulation of signaling	2.8666														2.584					AXIN2 CCND1 YAP1 ZNRF3														AXIN2 DDIT4 GRB10 NKD1 SULF1 TFAP2A TGIF1 YAP1 ZNRF3
GO:0032508	DNA duplex unwinding									2.2999						3.10446													ASCC3 ATRX						ASCC3 ATRX RAD54B
GO:0014032	neural crest cell development									2.2999						3.10446													SEMA3A TFAP2A						SEMA3A SEMA4C TFAP2A
GO:0021675	nerve development									2.2999						3.10446													SEMA3A TFAP2A						SEMA3A SULF1 TFAP2A
GO:0016572	histone phosphorylation										2.951					2.4822														CDK1 CHEK1					CDK1 CHEK1
GO:0015909	long-chain fatty acid transport									2.5298																			ABCC1 ACSL6
GO:0051169	nuclear transport										2.3758																			CDK1 RANBP17 SOX4 XPO4
GO:0010648	negative regulation of cell communication	2.8455														2.5425					AXIN2 CCND1 YAP1 ZNRF3														AXIN2 DDIT4 GRB10 NKD1 SULF1 TFAP2A TGIF1 YAP1 ZNRF3
GO:0031572	G2 DNA damage checkpoint										2.9278					2.4593														CDK1 CHEK1					CDK1 CHEK1
GO:0048839	inner ear development									2.51078						2.86109													FZD3 PLS3 TFAP2A						FZD3 MYCN PLS3 TFAP2A
GO:0003220	left ventricular cardiac muscle tissue morphogenesis					2.823				2.5543															RYR2				RYR2
GO:0098907	regulation of SA node cell action potential					2.823				2.5543															RYR2				RYR2
GO:0033045	regulation of sister chromatid segregation					2.9348					2.4279														ATRX MAD2L1					ATRX MAD2L1
GO:0036514	dopaminergic neuron axon guidance					2.3465							3.1049												FZD3							FZD3
GO:1904938	planar cell polarity pathway involved in axon guidance					2.3465							3.1049												FZD3							FZD3
GO:1904693	midbrain morphogenesis					2.3465							3.1049												FZD3							FZD3
GO:0090091	positive regulation of extracellular matrix disassembly			3.66													2.2887						FSCN1													FSCN1
GO:0048146	positive regulation of fibroblast proliferation					2.9475				2.468															CDK6 TGIF1				CDK6 TGIF1
GO:0061178	regulation of insulin secretion involved in cellular response to glucose stimulus												10.981	3.37105																		MYT1	MYT1 SYBU
GO:0032392	DNA geometric change									2.246						3.64													ASCC3 ATRX						ASCC3 ATRX RAD54B
GO:0021549	cerebellum development				2.658							2.658												SEMA4C TP53							SEMA4C TP53
GO:0003094	glomerular filtration										3.3289			10.9377																PTPRO SULF1			SULF1
GO:0007088	regulation of mitotic nuclear division					2.265					2.9937														ATRX MAD2L1					ATRX CHEK1 MAD2L1
GO:0014033	neural crest cell differentiation									2.21054						3.1081													SEMA3A TFAP2A						SEMA3A SEMA4C TFAP2A
GO:0043397	regulation of corticotropin-releasing hormone secretion	2.7651																		2.4644	APLN																		APLN
GO:0043396	corticotropin-releasing hormone secretion	2.7651																		2.4644	APLN																		APLN
GO:0033278	cell proliferation in midbrain					2.2797							2.948												FZD3							FZD3
GO:0097205	renal filtration										3.293			10.921																PTPRO SULF1			SULF1
GO:0070602	regulation of centromeric sister chromatid cohesion	2.7651																			AXIN2
GO:0061181	regulation of chondrocyte development	2.7651																			AXIN2
GO:2000053	regulation of Wnt signaling pathway involved in dorsal/ventral axis specification	2.7651																			AXIN2
GO:2000036	regulation of stem cell population maintenance	10.954								3.2242											YAP1								HMGA2 YAP1
GO:0090263	positive regulation of canonical Wnt signaling pathway	2.921																			AXIN2 YAP1
GO:0048562	embryonic organ morphogenesis									2.9929						2.10773													FZD3 RYR2 TFAP2A YAP1						FZD3 MYCN TFAP2A YAP1
GO:0022029	telencephalon cell migration									2.3942																			ADGRG1 SEMA3A
GO:0007063	regulation of sister chromatid cohesion	2.897														3.6102					AXIN2														ATRX AXIN2
GO:0022037	metencephalon development				2.5631							2.5631												SEMA4C TP53							SEMA4C TP53
GO:0071679	commissural neuron axon guidance					2.22109							2.89												FZD3							FZD3
GO:0035617	stress granule disassembly															2.336				2.7651															KIF5B				KIF5B
GO:0009132	nucleoside diphosphate metabolic process				2.5425							2.5425												RRM2 TP53							RRM2 TP53
GO:0021885	forebrain cell migration									2.3575																			ADGRG1 SEMA3A
GO:0035136	forelimb morphogenesis									2.7476						2.31051													ATRX TFAP2A						ATRX TFAP2A
GO:0098904	regulation of AV node cell action potential					2.6471				2.3785															RYR2				RYR2
GO:0022612	gland morphogenesis	2.745														2.2777					SEMA3A SLC12A2														SEMA3A SLC12A2 SULF1
GO:0043583	ear development									2.361						2.6567													FZD3 PLS3 TFAP2A						FZD3 MYCN PLS3 TFAP2A
GO:1900118	negative regulation of execution phase of apoptosis					2.1079							2.8389												FZD3							FZD3
GO:0043570	maintenance of DNA repeat elements	2.6683																			AXIN2
GO:0042493	response to drug				2.4995							2.4995												CCND1 HMGA2 TP53							CCND1 HMGA2 TP53
GO:0042327	positive regulation of phosphorylation	2.10481						2.8431													APLN AXIN2 CCND1						ADAM9 GRB10 SEMA4C
GO:0060686	negative regulation of prostatic bud formation										2.279			2.7104																SULF1			SULF1
GO:0046101	hypoxanthine biosynthetic process						2.61072													2.3677						PRPS1													PRPS1
GO:1903827	regulation of cellular protein localization										2.1087									2.85105										CCT2 CDK1 SOX4 XPO4									CCT2 CDK1 KIF5B SOX4
GO:0051983	regulation of chromosome segregation					2.7229					2.21093														ATRX MAD2L1					ATRX MAD2L1
GO:0046368	GDP-L-fucose metabolic process									2.3785																			FUT8
GO:0023061	signal release													2.849						2.856													MYT1 SOX4 SYBU						APLN KIF5B SOX4
GO:0071803	positive regulation of podosome assembly			2.8552													2.785						FSCN1													FSCN1
GO:0043217	myelin maintenance			2.8552													2.785						MYRF													MYRF
GO:0032528	microvillus organization			2.4642					2.4642														FSCN1					PODXL
GO:0035407	histone H3-T11 phosphorylation										2.57104					2.336														CHEK1					CHEK1
GO:0010767	regulation of transcription from RNA polymerase II promoter in response to UV-induced DNA damage										2.57104					2.336														CHEK1					CHEK1
GO:0051168	nuclear export										2.74						2.234													RANBP17 SOX4 XPO4						SOX4 XPO4
GO:0009411	response to UV				2.4528							2.4528												CCND1 TP53							CCND1 TP53
GO:0051783	regulation of nuclear division					2.1022					2.7787														ATRX MAD2L1					ATRX CHEK1 MAD2L1
GO:0021995	neuropore closure									2.5543						2.336													TFAP2A						TFAP2A
GO:0003404	optic vesicle morphogenesis									2.5543						2.336													TFAP2A						TFAP2A
GO:0021622	oculomotor nerve morphogenesis									2.5543						2.336													TFAP2A						TFAP2A
GO:0021623	oculomotor nerve formation									2.5543						2.336													TFAP2A						TFAP2A
GO:0021506	anterior neuropore closure									2.5543						2.336													TFAP2A						TFAP2A
GO:0031023	microtubule organizing center organization															2.5635				2.3248															CDK1 CHEK1 HAUS6				CDK1 HAUS6
GO:0030321	transepithelial chloride transport	2.5892																		2.2887	SLC12A2																		SLC12A2
GO:0035270	endocrine system development													2.69105						2.10839													MYT1 SOX4						CDK6 SOX4
GO:0035089	establishment of apical/basal cell polarity			2.823													2.464						FSCN1													FSCN1
GO:0048619	embryonic hindgut morphogenesis										2.279						2.5892													TCF7						TCF7
GO:0030538	embryonic genitalia morphogenesis										2.279						2.5892													TCF7						TCF7
GO:2000118	regulation of sodium-dependent phosphate transport										2.279						2.5892													STC2						STC2
GO:1903530	regulation of secretion by cell													2.35104						2.543													MYT1 SOX4 SYBU						ADAM9 APLN KIF5B SOX4
GO:0036072	direct ossification	2.5892																			AXIN2
GO:0001957	intramembranous ossification	2.5892																			AXIN2
GO:0009306	protein secretion							2.983						2.7432													ADAM9 MYT1						MYT1 SOX4 SYBU
GO:1901701	cellular response to oxygen-containing compound							2.8457						10.992													ADAM9 GRB10 MYT1						MYT1 SOX4 SYBU
GO:0042117	monocyte activation							2.6683												2.10641							ADAM9												ADAM9
GO:0051547	regulation of keratinocyte migration							2.6683												2.10641							ADAM9												ADAM9
GO:0051549	positive regulation of keratinocyte migration							2.6683												2.10641							ADAM9												ADAM9
GO:0046100	hypoxanthine metabolic process						2.5381													2.2887						PRPS1													PRPS1
GO:0010694	positive regulation of alkaline phosphatase activity													2.5381						2.2887													NPNT						NPNT
GO:1902459	positive regulation of stem cell population maintenance	2.6683								2.10573											YAP1								YAP1
GO:0032291	axon ensheathment in central nervous system			2.7931													2.1066						MYRF													MYRF
GO:0022010	central nervous system myelination			2.7931													2.1066						MYRF													MYRF
GO:0010715	regulation of extracellular matrix disassembly			2.7931													2.1066						FSCN1													FSCN1
GO:0016567	protein ubiquitination										2.471																			CDK1 HLTF MAD2L1 SOX4 ZNRF3
GO:0006935	chemotaxis					2.827										2.7105									FZD3 PTPRO ROBO2										ABCC1 FZD3 KIF5B ROBO2 SEMA3A SEMA4C
GO:0042330	taxis					2.786										2.729									FZD3 PTPRO ROBO2										ABCC1 FZD3 KIF5B ROBO2 SEMA3A SEMA4C
GO:0006564	L-serine biosynthetic process					2.5223				2.2539															PSPH				PSPH
GO:1901896	positive regulation of calcium-transporting ATPase activity					2.5223				2.2539															RYR2				RYR2
GO:0051262	protein tetramerization				2.383							2.383												RRM2 TP53							RRM2 TP53
GO:0006310	DNA recombination										2.2751					2.4833														ATRX CHEK1 TCF7					ATRX CHEK1 RAD54B SMARCAD1
GO:0061162	establishment of monopolar cell polarity			2.7651													10.9887						FSCN1													FSCN1
GO:0032880	regulation of protein localization													10.927						2.8222													MYT1 SOX4 SYBU						ADAM9 CCT2 CDK1 KIF5B SOX4
GO:0051461	positive regulation of corticotropin secretion	2.5224																		2.22109	APLN																		APLN
GO:0060763	mammary duct terminal end bud growth	2.5224																		2.22109	SLC12A2																		SLC12A2
GO:0090666	scaRNA localization to Cajal body										2.279									2.4644										CCT2									CCT2
GO:0051259	protein complex oligomerization				2.361							2.361												RRM2 SMARCAD1 TP53							RRM2 SMARCAD1 TP53
GO:0070601	centromeric sister chromatid cohesion	2.5224																			AXIN2
GO:0045937	positive regulation of phosphate metabolic process	2.83						2.6968													APLN AXIN2 CCND1						ADAM9 GRB10 SEMA4C
GO:0010562	positive regulation of phosphorus metabolic process	2.83						2.6968													APLN AXIN2 CCND1						ADAM9 GRB10 SEMA4C
GO:0071801	regulation of podosome assembly			2.7388													10.9625						FSCN1													FSCN1
GO:0061339	establishment or maintenance of monopolar cell polarity			2.7388													10.9625						FSCN1													FSCN1
GO:0038030	non-canonical Wnt signaling pathway via MAPK cascade				2.3465							2.3465												NKD1
GO:0032350	regulation of hormone metabolic process												2.2104			2.4593																MYT1			MYT1 STC2
GO:0006606	protein import into nucleus						2.579																			IPO5 TP53
GO:0033153	T cell receptor V(D)J recombination										2.10743						2.4924													TCF7						TCF7
GO:0002568	somatic diversification of T cell receptor genes										2.10743						2.4924													TCF7						TCF7
GO:0002681	somatic recombination of T cell receptor gene segments										2.10743						2.4924													TCF7						TCF7
GO:0015908	fatty acid transport									2.1048																			ABCC1 ACSL6
GO:0051046	regulation of secretion													2.2627						2.398													MYT1 SOX4 SYBU						ADAM9 APLN KIF5B SOX4
GO:0007409	axonogenesis					2.31028										2.3392									FZD3 PTPRO ROBO2										FZD3 KIF5B ROBO2 SEMA3A SEMA4C
GO:1903055	positive regulation of extracellular matrix organization			2.71039													10.9378						FSCN1													FSCN1
GO:0010592	positive regulation of lamellipodium assembly			2.71039													10.9378						FSCN1													FSCN1
GO:0035860	glial cell-derived neurotrophic factor receptor signaling pathway										2.954			2.5381																SULF1			SULF1
GO:0060685	regulation of prostatic bud formation										2.954			2.5381																SULF1			SULF1
GO:0051459	regulation of corticotropin secretion	2.4644																		2.10641	APLN																		APLN
GO:0034182	regulation of maintenance of mitotic sister chromatid cohesion					2.2797											2.3465								ATRX											ATRX
GO:0003007	heart morphogenesis	2.31052								2.2961											AXIN2 YAP1								RYR2 TFAP2A YAP1
GO:1901796	regulation of signal transduction by p53 class mediator				2.334							2.334												CHD4 TP53							CHD4 TP53
GO:0033157	regulation of intracellular protein transport																			2.343																			CDK1 KIF5B SOX4
GO:0003139	secondary heart field specification	2.4644																			AXIN2
GO:0044332	Wnt signaling pathway involved in dorsal/ventral axis specification	2.4644																			AXIN2
GO:0019637	organophosphate metabolic process				2.31							2.31												ACSL6 RRM2 SMARCAD1 TP53							ACSL6 RRM2 SMARCAD1 TP53
GO:2001256	regulation of store-operated calcium entry													2.3623			2.2377																HOMER1			STC2
GO:0043588	skin development									2.1078						2.427													FZD3 TFAP2A YAP1						ADAM9 FZD3 TFAP2A YAP1
GO:0098735	positive regulation of the force of heart contraction					2.4256				2.10573															RYR2				RYR2
GO:0086068	Purkinje myocyte to ventricular cardiac muscle cell communication					2.4256				2.10573															RYR2				RYR2
GO:0098910	regulation of atrial cardiac muscle cell action potential					2.4256				2.10573															RYR2				RYR2
GO:0086029	Purkinje myocyte to ventricular cardiac muscle cell signaling					2.4256				2.10573															RYR2				RYR2
GO:0060028	convergent extension involved in axis elongation				2.2887							2.2887												NKD1							NKD1
GO:2000096	positive regulation of Wnt signaling pathway, planar cell polarity pathway				2.2887							2.2887
GO:0030902	hindbrain development				2.2883							2.2883												SEMA4C TP53							SEMA4C TP53
GO:0051170	nuclear import						2.69																			IPO5 TP53
GO:0034421	post-translational protein acetylation									2.3785						2.1064													ESCO2						ESCO2
GO:0019827	stem cell population maintenance				2.2687							2.2687												HMGA2 IGF2BP1							HMGA2 IGF2BP1
GO:0034091	regulation of maintenance of sister chromatid cohesion					2.22109											2.2887								ATRX											ATRX
GO:0010966	regulation of phosphate transport										2.954						2.41034													STC2						STC2
GO:0044336	canonical Wnt signaling pathway involved in negative regulation of apoptotic process										2.954						2.41034													TCF7						TCF7
GO:0098727	maintenance of cell number				2.2542							2.2542												HMGA2 IGF2BP1							HMGA2 IGF2BP1
GO:2000377	regulation of reactive oxygen species metabolic process				2.2542							2.2542												MYCN TP53							MYCN TP53
GO:0003413	chondrocyte differentiation involved in endochondral bone morphogenesis	2.41034																			AXIN2
GO:0090244	Wnt signaling pathway involved in somitogenesis	2.41034																			AXIN2
GO:0033578	protein glycosylation in Golgi									2.10573																			FUT8
GO:0035107	appendage morphogenesis															2.10726	2.334																		ATRX MYCN TFAP2A	ATRX SOX4
GO:0035108	limb morphogenesis															2.10726	2.334																		ATRX MYCN TFAP2A	ATRX SOX4
GO:0009186	deoxyribonucleoside diphosphate metabolic process				2.2377							2.2377												RRM2							RRM2
GO:0045607	regulation of inner ear auditory receptor cell differentiation				2.2377							2.2377												MYCN							MYCN
GO:0045631	regulation of mechanoreceptor differentiation				2.2377							2.2377												MYCN							MYCN
GO:2000980	regulation of inner ear receptor cell differentiation				2.2377							2.2377												MYCN							MYCN
GO:2001224	positive regulation of neuron migration	2.254					2.23														SEMA3A					SEMA3A
GO:0021604	cranial nerve structural organization	2.254					2.23														SEMA3A					SEMA3A
GO:1902285	semaphorin-plexin signaling pathway involved in neuron projection guidance	2.254					2.23														SEMA3A					SEMA3A
GO:0090267	positive regulation of mitotic cell cycle spindle assembly checkpoint					2.3465					2.954														MAD2L1					MAD2L1
GO:0051458	corticotropin secretion	2.3677																		2.675	APLN																		APLN
GO:0061564	axon development					2.21073										2.10959									FZD3 PTPRO ROBO2										FZD3 KIF5B ROBO2 SEMA3A SEMA4C
GO:0072009	nephron epithelium development					2.49109			10.9103																PODXL PTPRO			PODXL
GO:0032801	receptor catabolic process	10.9886											2.41033								ZNRF3											ZNRF3
GO:0010692	regulation of alkaline phosphatase activity													2.31066						2.675													NPNT						NPNT
GO:0070933	histone H4 deacetylation				2.1092							2.1092												SMARCAD1							SMARCAD1
GO:0017038	protein import						10.9324																			IPO5 TP53
GO:0003002	regionalization	10.9921																			AXIN2 SEMA3A
GO:0035672	oligopeptide transmembrane transport										2.954																			ABCC1
GO:0003401	axis elongation	10.8257														2.5298					YAP1														NKD1 YAP1
GO:1990267	response to transition metal nanoparticle															2.2467				2.1056															ADAM9 CDK1 TFAP2A				ADAM9 CDK1
GO:0045892	negative regulation of transcription, DNA-templated				2.10759							2.10759												CCND1 CHD4 HMGA2 TP53							CCND1 CHD4 HMGA2 TP53
GO:0010769	regulation of cell morphogenesis involved in differentiation	10.9831																			AXIN2 SEMA3A
GO:0051216	cartilage development				2.10641							2.10641												HMGA2 MYCN							HMGA2 MYCN
GO:0000086	G2/M transition of mitotic cell cycle				2.10641							2.10641												CCND1 HMGA2							CCND1 HMGA2
GO:0032446	protein modification by small protein conjugation										2.232																			CDK1 HLTF MAD2L1 SOX4 ZNRF3
GO:0014807	regulation of somitogenesis				2.1058							2.1058												NKD1							NKD1
GO:0048841	regulation of axon extension involved in axon guidance	10.8107														2.4822					SEMA3A														SEMA3A SEMA4C
GO:0071526	semaphorin-plexin signaling pathway	10.8107														2.4822					SEMA3A														SEMA3A SEMA4C
GO:0021796	cerebral cortex regionalization					2.1079																			ADGRG1
GO:0003128	heart field specification	2.2887																			AXIN2
GO:0034088	maintenance of mitotic sister chromatid cohesion					2.84											2.1058								ATRX											ATRX
GO:0048255	mRNA stabilization	10.8103																2.41031			AXIN2																IGF2BP1
GO:0002115	store-operated calcium entry													2.1079			2.464																HOMER1			STC2
GO:0043489	RNA stabilization	10.8107																2.4102			AXIN2																IGF2BP1
GO:0007350	blastoderm segmentation	2.10103					2.621														SEMA3A					SEMA3A
GO:0048568	embryonic organ development	10.7778								2.3848											E2F7 YAP1								FZD3 RYR2 TFAP2A YAP1
GO:0034086	maintenance of sister chromatid cohesion					2.464											2.10103								ATRX											ATRX
GO:0003093	regulation of glomerular filtration					2.464											2.10103								PTPRO											PTPRO
GO:0009263	deoxyribonucleotide biosynthetic process				2.785							2.785												RRM2							RRM2
GO:1902667	regulation of axon guidance	10.7471														2.3738					SEMA3A														SEMA3A SEMA4C
GO:0009117	nucleotide metabolic process				2.584							2.584												RRM2 SMARCAD1 TP53							RRM2 SMARCAD1 TP53
GO:0009952	anterior/posterior pattern specification				2.565							2.565												NKD1 TP53							NKD1 TP53
GO:0010942	positive regulation of cell death				2.532							2.532												HMGA2 MYCN TP53							HMGA2 MYCN TP53
GO:0045444	fat cell differentiation				2.528							2.528												CCND1 HMGA2							CCND1 HMGA2
GO:0006474	N-terminal protein amino acid acetylation													2.10103			10.9887																SOX4			SOX4
GO:0060413	atrial septum morphogenesis													2.10103			10.9887																SOX4			SOX4
GO:2000052	positive regulation of non-canonical Wnt signaling pathway				2.464							2.464												NKD1							NKD1
GO:0033262	regulation of nuclear cell cycle DNA replication					2.10108											2.785								ATRX											ATRX
GO:2001223	negative regulation of neuron migration					2.84																			ADGRG1
GO:0006753	nucleoside phosphate metabolic process				2.4103							2.4103												RRM2 SMARCAD1 TP53							RRM2 SMARCAD1 TP53
GO:2001251	negative regulation of chromosome organization					4.776																			ATRX BCOR MAD2L1
GO:0007413	axonal fasciculation	2.464					10.9955														SEMA3A					SEMA3A
GO:2000095	regulation of Wnt signaling pathway, planar cell polarity pathway				2.1066							2.1066												NKD1							NKD1
GO:0030517	negative regulation of axon extension	10.7107														2.31051					SEMA3A														SEMA3A SEMA4C
GO:0050796	regulation of insulin secretion													4.295																			MYT1 SOX4 SYBU
GO:0072358	cardiovascular system development	2.834												10.9259							AXIN2 E2F7 YAP1												E2F7 SOX4 SULF1
GO:0072359	circulatory system development	2.834												10.9259							AXIN2 E2F7 YAP1												E2F7 SOX4 SULF1
GO:0046622	positive regulation of organ growth	10.779														2.2964					YAP1														CDK1 YAP1
GO:0048846	axon extension involved in axon guidance	10.779														2.2964					SEMA3A														SEMA3A SEMA4C
GO:1902284	neuron projection extension involved in neuron projection guidance	10.779														2.2964					SEMA3A														SEMA3A SEMA4C
GO:0003215	cardiac right ventricle morphogenesis													2.621			10.9378																SOX4			SOX4
GO:0009749	response to glucose													3.9845																			MYT1 SOX4 SYBU
GO:0048712	negative regulation of astrocyte differentiation				10.9887							10.9887												MYCN							MYCN
GO:0060026	convergent extension				10.9887							10.9887												NKD1							NKD1
GO:0009746	response to hexose													3.9533																			MYT1 SOX4 SYBU
GO:0090277	positive regulation of peptide hormone secretion																			3.958																			APLN KIF5B SOX4
GO:0002793	positive regulation of peptide secretion																			3.955																			APLN KIF5B SOX4
GO:0034284	response to monosaccharide													3.95																			MYT1 SOX4 SYBU
GO:0030857	negative regulation of epithelial cell differentiation	3.84																			CCND1 YAP1
GO:0030073	insulin secretion													3.8246																			MYT1 SOX4 SYBU
GO:0034329	cell junction assembly			10.673													2.1051						FSCN1													FSCN1 PTPRO
GO:0007595	lactation	3.83																			APLN CCND1
GO:0009743	response to carbohydrate													3.7649																			MYT1 SOX4 SYBU
GO:0060706	cell differentiation involved in embryonic placenta development	10.8922												10.841							E2F7												E2F7
GO:0042593	glucose homeostasis													3.673																			MYT1 SOX4 SYBU
GO:0033500	carbohydrate homeostasis													3.673																			MYT1 SOX4 SYBU
GO:0045216	cell-cell junction organization			10.61													2.344						FSCN1													FSCN1 PTPRO
GO:0046887	positive regulation of hormone secretion																			3.5589																			APLN KIF5B SOX4
GO:0034330	cell junction organization			10.564													10.9388						FSCN1													FSCN1 PTPRO
GO:0060491	regulation of cell projection assembly			10.735					10.735														FSCN1					PODXL
GO:1903532	positive regulation of secretion by cell																			3.4386																			ADAM9 APLN KIF5B SOX4
GO:0007423	sensory organ development															3.41047																			FZD3 MYCN NKD1 PLS3 SLC7A11 TFAP2A TGIF1
GO:0045732	positive regulation of protein catabolic process										3.3788																			ADAM9 CDK1 MAD2L1 NKD1
GO:0010243	response to organonitrogen compound		3.31043																			CDK1 IPO5 SLC7A11 STC2
GO:0051047	positive regulation of secretion																			3.31033																			ADAM9 APLN KIF5B SOX4
GO:0006936	muscle contraction													3.3102																			HOMER1 NPNT SULF1
GO:0061180	mammary gland epithelium development	3.2995																			CCND1 SLC12A2
GO:0035773	insulin secretion involved in cellular response to glucose stimulus													3.278																			MYT1 SYBU
GO:0051302	regulation of cell division										3.244																			ATRX CHEK1 E2F7 MAD2L1
GO:0070198	protein localization to chromosome, telomeric region										3.2256																			ATRX CCT2
GO:0007160	cell-matrix adhesion																			3.10729																			ADAM9 CDK6 NPNT
GO:0032941	secretion by tissue	3.1057																			APLN CCND1
GO:0000415	negative regulation of histone H3-K36 methylation					3.10236																			BCOR
GO:0060341	regulation of cellular localization																			3.1042																			ADAM9 APLN CCT2 CDK1 KIF5B SOX4
GO:0007589	body fluid secretion	3.643																			APLN CCND1
GO:0003012	muscle system process													3.335																			HOMER1 NPNT SULF1
GO:0060348	bone development															2.9974																			AXIN2 PLS3 SULF1 TFAP2A
GO:0090100	positive regulation of transmembrane receptor protein serine/threonine kinase signaling pathway													2.9568																			NPNT SULF1
GO:0001657	ureteric bud development													2.9568																			NPNT ROBO2
GO:0072164	mesonephric tubule development													2.9486																			NPNT ROBO2
GO:0072163	mesonephric epithelium development													2.9486																			NPNT ROBO2
GO:0001823	mesonephros development													2.91067																			NPNT ROBO2
GO:0090066	regulation of anatomical structure size	2.952																			APLN SEMA3A SLC12A2
GO:0050714	positive regulation of protein secretion																			2.948																			ADAM9 KIF5B SOX4
GO:0006939	smooth muscle contraction													2.886																			NPNT SULF1
GO:2000736	regulation of stem cell differentiation	2.8737																			AXIN2 YAP1
GO:1903615	positive regulation of protein tyrosine phosphatase activity										2.87105																			SLC39A10
GO:1903613	regulation of protein tyrosine phosphatase activity										2.87105																			SLC39A10
GO:0048878	chemical homeostasis													2.8683																			HOMER1 MYT1 SOX4 SYBU
GO:0030155	regulation of cell adhesion					2.8249																			ADGRG1 CDK6 PODXL PTPRO
GO:0070171	negative regulation of tooth mineralization					2.823																			BCOR
GO:0030279	negative regulation of ossification					2.81066																			BCOR CDK6
GO:0051050	positive regulation of transport																			2.81049																			ADAM9 APLN CDK1 KIF5B SOX4
GO:0008584	male gonad development	2.7985																			CCND1 SEMA3A
GO:0046546	development of primary male sexual characteristics	2.7985																			CCND1 SEMA3A
GO:0046824	positive regulation of nucleocytoplasmic transport						2.7865																			IPO5 TP53
GO:0060548	negative regulation of cell death										2.759																			ABCC1 CDK1 MAD2L1 SLC39A10 SOX4 TCF7
GO:0032206	positive regulation of telomere maintenance										2.7442																			ATRX CCT2
GO:0009127	purine nucleoside monophosphate biosynthetic process																			2.744																			PRPS1 PRPS2
GO:0009168	purine ribonucleoside monophosphate biosynthetic process																			2.744																			PRPS1 PRPS2
GO:0007267	cell-cell signaling													2.7352																			HOMER1 MYT1 SOX4 SYBU
GO:0010639	negative regulation of organelle organization					2.7344																			ATRX BCOR MAD2L1
GO:0010817	regulation of hormone levels													2.7249																			MYT1 SOX4 SYBU
GO:0048514	blood vessel morphogenesis													2.7227																			E2F7 SOX4 SULF1
GO:0007017	microtubule-based process																			2.6986																			CDK1 CHD4 HAUS6 KIF5B
GO:0000910	cytokinesis													2.6796																			CEP55 E2F7
GO:0009896	positive regulation of catabolic process										2.6772																			ADAM9 CDK1 MAD2L1 NKD1
GO:0042176	regulation of protein catabolic process										2.6772																			ADAM9 CDK1 MAD2L1 NKD1
GO:0045719	negative regulation of glycogen biosynthetic process							2.6683																			GRB10
GO:0046661	male sex differentiation	2.6553																			CCND1 SEMA3A
GO:0001889	liver development	2.6553																			CCND1 E2F7
GO:2000177	regulation of neural precursor cell proliferation					2.6475																			ADGRG1 FZD3
GO:0071800	podosome assembly			2.647																			FSCN1
GO:0032024	positive regulation of insulin secretion																			2.6456																			KIF5B SOX4
GO:0061008	hepaticobiliary system development	2.643																			CCND1 E2F7
GO:0009156	ribonucleoside monophosphate biosynthetic process																			2.61052																			PRPS1 PRPS2
GO:0031589	cell-substrate adhesion																			2.6105																			ADAM9 CDK6 NPNT
GO:0046823	negative regulation of nucleocytoplasmic transport
GO:0045666	positive regulation of neuron differentiation					2.5988																			ROBO2 TCF12 TGIF1
GO:0048145	regulation of fibroblast proliferation					2.5952																			CDK6 TGIF1
GO:0097150	neuronal stem cell population maintenance																	2.5891																			IGF2BP1
GO:0031100	animal organ regeneration																			2.5764
GO:0070874	negative regulation of glycogen metabolic process							2.57105																			GRB10
GO:0048144	fibroblast proliferation					2.572																			CDK6 TGIF1
GO:0070192	chromosome organization involved in meiotic cell cycle										2.5637																			SMC2 SMC4
GO:1902745	positive regulation of lamellipodium organization			2.5543																			FSCN1
GO:0051225	spindle assembly																			2.5484																			CHD4 HAUS6
GO:0009124	nucleoside monophosphate biosynthetic process																			2.5393																			PRPS1 PRPS2
GO:0031646	positive regulation of neurological system process			2.538																			MYRF
GO:0014037	Schwann cell differentiation															2.5298																			CDK1 TFAP2A
GO:0060449	bud elongation involved in lung branching	2.5224																			YAP1
GO:0072257	metanephric nephron tubule epithelial cell differentiation	2.5224																			YAP1
GO:0072307	regulation of metanephric nephron tubule epithelial cell differentiation	2.5224																			YAP1
GO:0000414	regulation of histone H3-K36 methylation					2.5223																			BCOR
GO:0000414	regulation of histone H3-K36 methylation					2.5223																			BCOR
GO:0008361	regulation of cell size	2.51058																			SEMA3A SLC12A2
GO:0001568	blood vessel development													2.51057																			E2F7 SOX4 SULF1
GO:0010591	regulation of lamellipodium assembly			2.569																			FSCN1
GO:2000756	regulation of peptidyl-lysine acetylation										2.567																			CHEK1 SOX4
GO:0061061	muscle structure development													2.543																			HOMER1 MYT1 NPNT
GO:0051491	positive regulation of filopodium assembly			2.4922																			FSCN1
GO:0006261	DNA-dependent DNA replication																2.491																			ATRX E2F7
GO:0009894	regulation of catabolic process										2.486																			ADAM9 CDK1 DDIT4 MAD2L1 NKD1
GO:0001667	ameboidal-type cell migration							2.4768																			ADAM9 SEMA4C
GO:0046129	purine ribonucleoside biosynthetic process																			2.4697																			PRPS1 PRPS2
GO:0042451	purine nucleoside biosynthetic process																			2.4697
GO:0071363	cellular response to growth factor stimulus															2.4686																			ADAM9 DDIT4 GRB10 NPNT SULF1 TGIF1
GO:0001944	vasculature development													2.4673																			E2F7 SOX4 SULF1
GO:0051546	keratinocyte migration							2.4577																			ADAM9
GO:0021846	cell proliferation in forebrain																	2.459																			IGF2BP1
GO:1903053	regulation of extracellular matrix organization			2.4379																			FSCN1
GO:0002052	positive regulation of neuroblast proliferation												2.43107																			FZD3
GO:1901983	regulation of protein acetylation										2.4279																			CHEK1 SOX4
GO:0032204	regulation of telomere maintenance										2.4279																			ATRX CCT2
GO:0065001	specification of axis polarity					2.4256																			BCOR
GO:0042483	negative regulation of odontogenesis					2.4256																			BCOR
GO:0051572	negative regulation of histone H3-K4 methylation					2.4256																			BCOR
GO:0000462	maturation of SSU-rRNA from tricistronic rRNA transcript (SSU-rRNA, 5.8S rRNA, LSU-rRNA)								2.4253																			DIEXF
GO:0048706	embryonic skeletal system development															2.425																			MYCN SULF1 TFAP2A
GO:0060538	skeletal muscle organ development													2.4104																			HOMER1 MYT1
GO:0060242	contact inhibition	2.41034																			YAP1
GO:0036342	post-anal tail morphogenesis												2.41033																			FZD3
GO:0009880	embryonic pattern specification									2.468																			SEMA3A TFAP2A
GO:0030216	keratinocyte differentiation															2.427																			ADAM9 TFAP2A YAP1
GO:1903829	positive regulation of cellular protein localization																			2.423																			CCT2 CDK1 KIF5B
GO:0008285	negative regulation of cell proliferation													2.4109																			E2F7 SOX4 SULF1
GO:0031641	regulation of myelination			2.4102																			MYRF
GO:0007062	sister chromatid cohesion					2.42																			ATRX MAD2L1
GO:0010811	positive regulation of cell-substrate adhesion																			2.3979																			CDK6 NPNT
GO:0051044	positive regulation of membrane protein ectodomain proteolysis							2.3956																			ADAM9
GO:0014003	oligodendrocyte development			2.3897																			MYRF
GO:1902743	regulation of lamellipodium organization			2.3784																			FSCN1
GO:0070848	response to growth factor															2.3779																			ADAM9 DDIT4 GRB10 NPNT SULF1 TGIF1
GO:0009612	response to mechanical stimulus									2.3755																			PSPH RYR2 SLC12A2
GO:0042491	inner ear auditory receptor cell differentiation															2.3738																			MYCN PLS3
GO:0090317	negative regulation of intracellular protein transport
GO:1904667	negative regulation of ubiquitin protein ligase activity										2.3676																			CDK1 MAD2L1
GO:0061245	establishment or maintenance of bipolar cell polarity			2.3674																			FSCN1
GO:0035088	establishment or maintenance of apical/basal cell polarity			2.3674																			FSCN1
GO:0006610	ribosomal protein import into nucleus						2.3623																			IPO5
GO:0014831	gastro-intestinal system smooth muscle contraction													2.3623																			SULF1
GO:1900117	regulation of execution phase of apoptosis												2.3622																			FZD3
GO:0045132	meiotic chromosome segregation										2.3561																			SMC2 SMC4
GO:1905039	carboxylic acid transmembrane transport
GO:0008016	regulation of heart contraction	2.3495																			APLN SEMA3A
GO:0021535	cell migration in hindbrain							2.34104																			SEMA4C
GO:1903825	organic acid transmembrane transport
GO:0030163	protein catabolic process										2.327																			ADAM9 CDK1 MAD2L1 NKD1 ZNRF3
GO:0016032	viral process						2.327																			HMGA2 IPO5 TP53
GO:0042455	ribonucleoside biosynthetic process																			2.3248																			PRPS1 PRPS2
GO:0031145	anaphase-promoting complex-dependent catabolic process										2.3224
GO:0008406	gonad development	2.31086																			CCND1 SEMA3A
GO:0090092	regulation of transmembrane receptor protein serine/threonine kinase signaling pathway													2.3107																			NPNT SULF1
GO:0060513	prostatic bud formation													2.31066																			SULF1
GO:0032836	glomerular basement membrane development													2.31066
GO:0010042	response to manganese ion							2.31066																			ADAM9
GO:0030490	maturation of SSU-rRNA								2.31063																			DIEXF
GO:0001890	placenta development																2.31035																			E2F7 STC2
GO:0055082	cellular chemical homeostasis													2.31025
GO:0003143	embryonic heart tube morphogenesis									2.3101																			RYR2 YAP1
GO:0045667	regulation of osteoblast differentiation																			2.3109																			CDK6 NPNT
GO:0051489	regulation of filopodium assembly			2.368																			FSCN1
GO:0044764	multi-organism cellular process						2.346
GO:0045137	development of primary sexual characteristics	2.3109																			CCND1 SEMA3A
GO:0034504	protein localization to nucleus
GO:0007098	centrosome cycle										2.291																			CDK1 CHEK1
GO:0045906	negative regulation of vasoconstriction	2.2887
GO:0007442	hindgut morphogenesis																2.2887																			TCF7
GO:1902692	regulation of neuroblast proliferation												2.2885																			FZD3
GO:1901894	regulation of calcium-transporting ATPase activity					2.2797																			RYR2
GO:0090232	positive regulation of spindle checkpoint					2.2797
GO:1904668	positive regulation of ubiquitin protein ligase activity										2.2796																			CDK1 MAD2L1
GO:0051444	negative regulation of ubiquitin-protein transferase activity										2.2796																			CDK1 MAD2L1
GO:0031396	regulation of protein ubiquitination										2.2751																			CDK1 MAD2L1 SOX4
GO:0021987	cerebral cortex development
GO:0030949	positive regulation of vascular endothelial growth factor receptor signaling pathway							2.279																			GRB10
GO:0046325	negative regulation of glucose import							2.279																			GRB10
GO:0051352	negative regulation of ligase activity										2.259																			CDK1 MAD2L1
GO:0009163	nucleoside biosynthetic process
GO:0072182	regulation of nephron tubule epithelial cell differentiation	2.254																			YAP1
GO:0021557	oculomotor nerve development									2.2539																			TFAP2A
GO:0044419	interspecies interaction between organisms						2.256
GO:0044403	symbiont process						2.256																			HMGA2 IPO5 TP53
GO:0051043	regulation of membrane protein ectodomain proteolysis							2.2498																			ADAM9
GO:1901659	glycosyl compound biosynthetic process
GO:0035264	multicellular organism growth																2.241																			ATRX STC2
GO:1904666	regulation of ubiquitin protein ligase activity										2.2389																			CDK1 MAD2L1
GO:0060047	heart contraction	2.2383
GO:0009113	purine nucleobase biosynthetic process						2.2377																			PRPS1
GO:0061525	hindgut development																2.2377																			TCF7
GO:0098656	anion transmembrane transport									2.239																			ABCC1 ACSL6 SLC12A2
GO:0003015	heart process	2.2292
GO:0035315	hair cell differentiation															2.2257																			MYCN PLS3
GO:0071313	cellular response to caffeine					2.22109																			RYR2
GO:0071421	manganese ion transmembrane transport					2.22109																			RYR2
GO:0031652	positive regulation of heat generation	2.22109
GO:0072386	plus-end-directed organelle transport along microtubule																			2.22109																			KIF5B
GO:0072383	plus-end-directed vesicle transport along microtubule																			2.22109																			KIF5B
GO:1900182	positive regulation of protein localization to nucleus																			2.21039																			CCT2 CDK1
GO:1902117	positive regulation of organelle assembly			2.21038
GO:0010829	negative regulation of glucose transmembrane transport							2.2104																			GRB10
GO:0060601	lateral sprouting from an epithelium													2.23																			SULF1
GO:0046415	urate metabolic process						2.23																			PRPS1
GO:0007223	Wnt signaling pathway, calcium modulating pathway
GO:0060173	limb development																2.1099																			ATRX SOX4
GO:0048736	appendage development																2.1099																			ATRX SOX4
GO:0090287	regulation of cellular response to growth factor stimulus													2.10967																			NPNT SULF1
GO:1903650	negative regulation of cytoplasmic transport
GO:0072160	nephron tubule epithelial cell differentiation	2.1092																			YAP1
GO:2000696	regulation of epithelial cell differentiation involved in kidney development	2.1092																			YAP1
GO:0070633	transepithelial transport	2.1092																			SLC12A2
GO:0042756	drinking behavior	2.1092
GO:0060143	positive regulation of syncytium formation by plasma membrane fusion							2.10911																			ADAM9
GO:0007338	single fertilization																			2.10898																			CCT2 CDK1
GO:0050821	protein stabilization																			2.10898																			CCT2 SOX4
GO:0046847	filopodium assembly			2.10844
GO:0035050	embryonic heart tube development									2.10762																			RYR2 YAP1
GO:1903320	regulation of protein modification by small protein conjugation or removal										2.10759																			CDK1 MAD2L1 SOX4
GO:0046602	regulation of mitotic centrosome separation										2.10743																			CHEK1
GO:2000060	positive regulation of ubiquitin-dependent protein catabolic process										2.10722
GO:0086016	AV node cell action potential					2.1079																			RYR2
GO:0086015	SA node cell action potential					2.1079																			RYR2
GO:0086070	SA node cell to atrial cardiac muscle cell communication					2.1079																			RYR2
GO:0086067	AV node cell to bundle of His cell communication					2.1079
GO:1901978	positive regulation of cell cycle checkpoint					2.1079																			MAD2L1
GO:0071415	cellular response to purine-containing compound					2.1079																			RYR2
GO:0086027	AV node cell to bundle of His cell signaling					2.1079																			RYR2
GO:0086018	SA node cell to atrial cardiac muscle cell signaling					2.1079
GO:0006563	L-serine metabolic process					2.1079																			PSPH
GO:0007216	G-protein coupled glutamate receptor signaling pathway													2.1079																			HOMER1
GO:0000226	microtubule cytoskeleton organization																			2.1072																			CDK1 CHD4 HAUS6
GO:0042542	response to hydrogen peroxide																			2.10665																			ADAM9 CDK1
GO:1904871	positive regulation of protein localization to Cajal body
GO:1904869	regulation of protein localization to Cajal body																			2.10641																			CCT2
GO:0031650	regulation of heat generation	2.10641																			APLN
GO:0070172	positive regulation of tooth mineralization									2.10573																			TFAP2A
GO:0021603	cranial nerve formation									2.10573																			TFAP2A
GO:0042274	ribosomal small subunit biogenesis								2.10569
GO:0007051	spindle organization																			2.10551																			CHD4 HAUS6
GO:0009636	response to toxic substance						2.1055																			SLC7A11 TP53
GO:0043270	positive regulation of ion transport									2.10525																			ACSL6 HOMER1 RYR2
GO:0090316	positive regulation of intracellular protein transport						2.10511
GO:0048854	brain morphogenesis												2.1055																			FZD3
GO:0010035	response to inorganic substance									2.10486																			ATRX HOMER1 RYR2 TFAP2A
GO:0007548	sex differentiation	2.10431																			CCND1 SEMA3A
GO:0048875	chemical homeostasis within a tissue													2.1041
GO:0019725	cellular homeostasis													2.1041																			MYT1 SOX4 SYBU
GO:0035461	vitamin transmembrane transport
GO:0015889	cobalamin transport
GO:0046618	drug export
GO:0048368	lateral mesoderm development	2.10378
GO:0072202	cell differentiation involved in metanephros development	2.10378																			YAP1
GO:0043410	positive regulation of MAPK cascade							2.103																			ADAM9 SEMA4C
GO:0002065	columnar/cuboidal epithelial cell differentiation																			2.10272																			CDK6 SOX4
GO:0010452	histone H3-K36 methylation					2.10253
GO:0070170	regulation of tooth mineralization					2.10253																			BCOR
GO:0009167	purine ribonucleoside monophosphate metabolic process						2.10243																			PRPS1 TP53
GO:0009126	purine nucleoside monophosphate metabolic process						2.1021																			PRPS1 TP53
GO:1904867	protein localization to Cajal body																			2.10103																			CCT2
GO:1904851	positive regulation of establishment of protein localization to telomere
GO:1903405	protein localization to nuclear body																			2.10103																			CCT2
GO:1990173	protein localization to nucleoplasm																			2.10103																			CCT2
GO:0040037	negative regulation of fibroblast growth factor receptor signaling pathway													2.10103																			SULF1
GO:0021889	olfactory bulb interneuron differentiation													2.10103
GO:0010971	positive regulation of G2/M transition of mitotic cell cycle	2.10103																			CCND1
GO:0050910	detection of mechanical stimulus involved in sensory perception of sound	2.10103																			SLC12A2
GO:2000278	regulation of DNA biosynthetic process										2.10107																			CCT2 CHEK1
GO:0060142	regulation of syncytium formation by plasma membrane fusion							2.101																			ADAM9
GO:0050678	regulation of epithelial cell proliferation	2.1059
GO:0006997	nucleus organization
GO:0005979	regulation of glycogen biosynthetic process							2.953																			GRB10
GO:0010962	regulation of glucan biosynthetic process							2.953																			GRB10
GO:1903828	negative regulation of cellular protein localization
GO:0033599	regulation of mammary gland epithelial cell proliferation	2.897																			CCND1
GO:1902751	positive regulation of cell cycle G2/M phase transition	2.897																			CCND1
GO:0009161	ribonucleoside monophosphate metabolic process						2.89																			PRPS1 TP53
GO:0001666	response to hypoxia										2.887
GO:0010810	regulation of cell-substrate adhesion					2.877																			CDK6 PTPRO
GO:0019317	fucose catabolic process
GO:0006307	DNA dealkylation involved in DNA repair
GO:0042354	L-fucose metabolic process
GO:0042908	xenobiotic transport
GO:0042355	L-fucose catabolic process
GO:0000920	cell separation after cytokinesis													2.869																			CEP55
GO:0006089	lactate metabolic process						2.869
GO:0031065	positive regulation of histone deacetylation						2.869																			TP53
GO:0008340	determination of adult lifespan						2.869																			TP53
GO:0042772	DNA damage response, signal transduction resulting in transcription						2.869																			TP53
GO:0034349	glial cell apoptotic process						2.869																			TP53
GO:0070243	regulation of thymocyte apoptotic process						2.869
GO:2000773	negative regulation of cellular senescence					2.84																			CDK6
GO:0098911	regulation of ventricular cardiac muscle cell action potential					2.84																			RYR2
GO:0090266	regulation of mitotic cell cycle spindle assembly checkpoint					2.84																			MAD2L1
GO:1903504	regulation of mitotic spindle checkpoint					2.84
GO:0044341	sodium-dependent phosphate transport																2.785																			STC2
GO:1903522	regulation of blood circulation	2.778																			APLN SEMA3A
GO:0051443	positive regulation of ubiquitin-protein transferase activity										2.775																			CDK1 MAD2L1
GO:2000058	regulation of ubiquitin-dependent protein catabolic process										2.775
GO:0031330	negative regulation of cellular catabolic process					2.742																			DDIT4 MAD2L1
GO:0050770	regulation of axonogenesis					2.697																			PTPRO ROBO2
GO:1903651	positive regulation of cytoplasmic transport						2.691																			IPO5 TP53
GO:0070203	regulation of establishment of protein localization to telomere
GO:0031340	positive regulation of vesicle fusion																			2.675																			KIF5B
GO:0072234	metanephric nephron tubule development	2.675																			YAP1
GO:0071157	negative regulation of cell cycle arrest	2.675																			CCND1
GO:2000269	regulation of fibroblast apoptotic process						2.621
GO:0060572	morphogenesis of an epithelial bud													2.621																			SULF1
GO:0007095	mitotic G2 DNA damage checkpoint						2.621																			HMGA2
GO:0048148	behavioral response to cocaine													2.621																			HOMER1
GO:0046112	nucleobase biosynthetic process						2.621
GO:0070234	positive regulation of T cell apoptotic process						2.621																			TP53
GO:0009123	nucleoside monophosphate metabolic process						2.524																			PRPS1 TP53
GO:0048667	cell morphogenesis involved in neuron differentiation					2.52
GO:0045820	negative regulation of glycolytic process					2.464																			DDIT4
GO:0051775	response to redox state					2.464																			RYR2
GO:0035518	histone H2A monoubiquitination					2.464																			BCOR
GO:0035112	genitalia morphogenesis																2.464
GO:0030903	notochord development	2.464																			YAP1
GO:0009950	dorsal/ventral axis specification	2.464																			AXIN2
GO:0071480	cellular response to gamma radiation	2.464																			YAP1
GO:0044321	response to leptin	2.464
GO:0071214	cellular response to abiotic stimulus						2.4104																			HMGA2 TP53
GO:0007568	aging						2.4104																			HMGA2 TP53
GO:0043153	entrainment of circadian clock by photoperiod						2.387																			TP53
GO:0039703	RNA replication						2.387																			HMGA2
GO:0039694	viral RNA genome replication						2.387
GO:0003181	atrioventricular valve morphogenesis													2.387																			SOX4
GO:0031644	regulation of neurological system process			2.355																			MYRF
GO:0032387	negative regulation of intracellular transport
GO:0008037	cell recognition
GO:0061377	mammary gland lobule development	2.263																			CCND1
GO:0048339	paraxial mesoderm development	2.263																			YAP1
GO:0031649	heat generation	2.263																			APLN
GO:0060602	branch elongation of an epithelium	2.263																			YAP1
GO:0060749	mammary gland alveolus development	2.263
GO:0010975	regulation of neuron projection development
GO:0050920	regulation of chemotaxis					2.222																			PTPRO ROBO2
GO:0032102	negative regulation of response to external stimulus						2.1074																			SEMA3A TP53
GO:0040015	negative regulation of multicellular organism growth																2.1066
GO:0072520	seminiferous tubule development																2.1066																			ATRX
GO:0002320	lymphoid progenitor cell differentiation													2.1065																			SOX4
GO:1901654	response to ketone					2.1039																			DDIT4 PSPH
GO:0043112	receptor metabolic process
GO:0021670	lateral ventricle development					2.10108																			CDK6
GO:0043576	regulation of respiratory gaseous exchange	2.7																			APLN
GO:0072170	metanephric tubule development	2.7																			YAP1
GO:0072243	metanephric nephron epithelium development	2.7																			YAP1
GO:0022617	extracellular matrix disassembly			2.63
GO:0034501	protein localization to kinetochore
GO:0048709	oligodendrocyte differentiation			10.997																			MYRF
GO:0043921	modulation by host of viral transcription						10.9955																			HMGA2
GO:0052472	modulation by host of symbiont transcription						10.9955
GO:0010661	positive regulation of muscle cell apoptotic process						10.9955																			TP53
GO:0046827	positive regulation of protein export from nucleus						10.9955																			TP53
GO:0003283	atrial septum development													10.9955																			SOX4
GO:2000647	negative regulation of stem cell proliferation						10.9955
GO:0015718	monocarboxylic acid transport
GO:0097421	liver regeneration	10.9886																			CCND1
GO:0072215	regulation of metanephros development	10.9886																			YAP1
GO:0030217	T cell differentiation																10.9811																			SOX4 TCF7
GO:0032535	regulation of cellular component size	10.9765
GO:0003171	atrioventricular valve development													10.9753																			SOX4
GO:0032461	positive regulation of protein oligomerization						10.9753																			TP53
GO:0052312	modulation of transcription in other organism involved in symbiotic interaction						10.9753																			HMGA2
GO:0006144	purine nucleobase metabolic process						10.9753																			PRPS1
GO:0044346	fibroblast apoptotic process						10.9753
GO:0021854	hypothalamus development	10.971																			SEMA3A
GO:0072488	ammonium transmembrane transport	10.971																			SLC12A2
GO:1903649	regulation of cytoplasmic transport
GO:0045978	negative regulation of nucleoside metabolic process						10.9561																			TP53
GO:1903579	negative regulation of ATP metabolic process						10.9561
GO:0032042	mitochondrial DNA metabolic process						10.9561																			TP53
GO:0070242	thymocyte apoptotic process						10.9561																			TP53
GO:0090312	positive regulation of protein deacetylation						10.9561
GO:0006972	hyperosmotic response	10.954																			SLC12A2
GO:0060914	heart formation	10.954																			AXIN2
GO:0032026	response to magnesium ion	10.954																			CCND1
GO:0007178	transmembrane receptor protein serine/threonine kinase signaling pathway													10.9511
GO:0050673	epithelial cell proliferation	10.9461																			CCND1 YAP1
GO:0033151	V(D)J recombination																10.9378																			TCF7
GO:0001977	renal system process involved in regulation of blood volume																10.9378																			PTPRO
GO:0060004	reflex													10.9377																			NPNT
GO:0070230	positive regulation of lymphocyte apoptotic process						10.9377
GO:0032897	negative regulation of viral transcription						10.9377																			HMGA2
GO:0036003	positive regulation of transcription from RNA polymerase II promoter in response to stress						10.9377																			TP53
GO:0009648	photoperiodism						10.9377																			TP53
GO:0002360	T cell lineage commitment						10.9377
GO:0051412	response to corticosterone	10.9377																			CCND1
GO:0072207	metanephric epithelium development	10.9377																			YAP1
GO:0030198	extracellular matrix organization													10.9254																			NPNT SULF1
GO:0043062	extracellular structure organization													10.923																			NPNT SULF1
GO:0060444	branching involved in mammary gland duct morphogenesis	10.922
GO:0060445	branching involved in salivary gland morphogenesis	10.922																			SEMA3A
GO:0030511	positive regulation of transforming growth factor beta receptor signaling pathway													10.921																			NPNT
GO:1903846	positive regulation of cellular response to transforming growth factor beta stimulus													10.921																			NPNT
GO:0060351	cartilage development involved in endochondral bone morphogenesis	10.968
GO:0010837	regulation of keratinocyte proliferation	10.968																			YAP1
GO:0010575	positive regulation of vascular endothelial growth factor production													10.932																			SULF1
GO:0030010	establishment of cell polarity			10.891																			FSCN1
GO:0032940	secretion by cell													10.895																			MYT1 SOX4 SYBU
GO:0042552	myelination			10.8876
GO:0008366	axon ensheathment			10.885																			MYRF
GO:0007272	ensheathment of neurons			10.885																			MYRF
GO:0006884	cell volume homeostasis	10.878																			SLC12A2
GO:0033598	mammary gland epithelial cell proliferation	10.878
GO:0060571	morphogenesis of an epithelial fold													10.871																			SULF1
GO:0035909	aorta morphogenesis													10.871																			SOX4
GO:0035418	protein localization to synapse													10.871																			HOMER1
GO:0031365	N-terminal protein amino acid modification													10.871
GO:0002026	regulation of the force of heart contraction	10.851																			APLN
GO:0006929	substrate-dependent cell migration	10.851																			SEMA3A
GO:0008045	motor neuron axon guidance	10.851																			SEMA3A
GO:0060487	lung epithelial cell differentiation	10.851
GO:0051017	actin filament bundle assembly			10.8435																			FSCN1
GO:0010922	positive regulation of phosphatase activity													10.841																			NPNT
GO:0010718	positive regulation of epithelial to mesenchymal transition	10.8382																			AXIN2
GO:0060479	lung cell differentiation	10.8382
GO:0061572	actin filament bundle organization			10.837																			FSCN1
GO:0060412	ventricular septum morphogenesis													10.8272																			SOX4
GO:0003209	cardiac atrium morphogenesis													10.8272																			SOX4
GO:0040036	regulation of fibroblast growth factor receptor signaling pathway													10.8272
GO:0035329	hippo signaling	10.8257																			YAP1
GO:0006298	mismatch repair	10.8257																			AXIN2
GO:0007517	muscle organ development													10.8104																			HOMER1 MYT1
GO:0045737	positive regulation of cyclin-dependent protein serine/threonine kinase activity	10.8103																			CCND1
GO:0010092	specification of animal organ identity	10.8103
GO:0051385	response to mineralocorticoid	10.8103																			CCND1
GO:0060441	epithelial tube branching involved in lung morphogenesis	10.8103																			YAP1
GO:0000902	cell morphogenesis	10.835																			AXIN2 SEMA3A YAP1
GO:0010039	response to iron ion	10.8107
GO:0001937	negative regulation of endothelial cell proliferation													10.83																			SULF1
GO:0030201	heparan sulfate proteoglycan metabolic process													10.83																			SULF1
GO:0010574	regulation of vascular endothelial growth factor production													10.83																			SULF1
GO:0003179	heart valve morphogenesis													10.83
GO:0060740	prostate gland epithelium morphogenesis													10.83																			SULF1
GO:0045987	positive regulation of smooth muscle contraction													10.83																			NPNT
GO:2000758	positive regulation of peptidyl-lysine acetylation													10.83																			SOX4
GO:0042692	muscle cell differentiation													10.7997
GO:1904031	positive regulation of cyclin-dependent protein kinase activity	10.792																			CCND1
GO:0050974	detection of mechanical stimulus involved in sensory perception	10.779																			SLC12A2
GO:0022408	negative regulation of cell-cell adhesion								10.7749																			PODXL
GO:0010573	vascular endothelial growth factor production													10.7749
GO:0060512	prostate gland morphogenesis													10.7749																			SULF1
GO:0030513	positive regulation of BMP signaling pathway													10.7749																			SULF1
GO:0043616	keratinocyte proliferation	10.7681																			YAP1
GO:0003230	cardiac atrium development													10.7628																			SOX4
GO:0021522	spinal cord motor neuron differentiation													10.7628
GO:0042769	DNA damage response, detection of DNA damage													10.7628																			SOX4
GO:1902742	apoptotic process involved in development													10.7628																			ROBO2
GO:0000281	mitotic cytokinesis													10.7628																			CEP55
GO:0007435	salivary gland morphogenesis	10.7574																			SEMA3A
GO:0060603	mammary gland duct morphogenesis	10.7574
GO:1902115	regulation of organelle assembly			10.7535																			FSCN1
GO:0045860	positive regulation of protein kinase activity	10.7491																			AXIN2 CCND1
GO:0001659	temperature homeostasis	10.7369																			APLN
GO:0045668	negative regulation of osteoblast differentiation	10.727																			AXIN2
GO:1904837	beta-catenin-TCF complex assembly	10.727
GO:0007431	salivary gland development	10.727																			SEMA3A
GO:0032989	cellular component morphogenesis	10.7243																			AXIN2 SEMA3A YAP1
GO:1903523	negative regulation of blood circulation	10.7107																			APLN
GO:0007163	establishment or maintenance of cell polarity			10.7103
GO:2000737	negative regulation of stem cell differentiation	10.6986																			YAP1
GO:0033674	positive regulation of kinase activity	10.6946																			AXIN2 CCND1
GO:0050878	regulation of body fluid levels	10.6823																			APLN CCND1
GO:0032330	regulation of chondrocyte differentiation	10.687																			AXIN2
GO:0060428	lung epithelium development	10.672
GO:0031334	positive regulation of protein complex assembly			10.6104																			FSCN1
GO:0007009	plasma membrane organization			10.585																			MYRF
GO:0032956	regulation of actin cytoskeleton organization			10.4925
