# Supplementary material for: Integrated Analysis of miRNA and mRNA Endorses a Twenty miRNAs Signature for Colorectal Carcinoma
Source: Int J Mol Sci. 2019 Aug 20;20(16):4067. doi: 10.3390/ijms20164067 (PMC6720928; doi:10.3390/ijms20164067)
Supplement: Supplementary file 1 [file ijms-20-04067-s001.zip › Table 4S.xlsx]

## Sheet: Foglio1
Table S4. The enriched Gene Ontology (GO) Molecular Function categories of downregulated miRNAS gene targets in colorectal carcinoma
		log10 p-value																			Gene list
ID	Title	hsa-miR-16-5p	hsa-miR-489	hsa-miR-145-5p	hsa-let-7e-5p	hsa-miR-139-5p	hsa-miR-150-5p	hsa-miR-125b-5p	hsa-miR-100-5p	hsa-miR-186-5p	hsa-miR-133b	hsa-let-7c	hsa-miR-146b-5p	hsa-miR-130a-3p	hsa-miR-192-5p	hsa-miR-200c-3p	hsa-miR-133a	hsa-miR-149-5p	hsa-miR-222-3p	hsa-miR-191-5p	hsa-miR-16-5p	hsa-miR-489	hsa-miR-145-5p	hsa-let-7e-5p	hsa-miR-139-5p	hsa-miR-150-5p	hsa-miR-125b-5p	hsa-miR-100-5p	hsa-miR-186-5p	hsa-miR-133b	hsa-let-7c	hsa-miR-146b-5p	hsa-miR-130a-3p	hsa-miR-192-5p	hsa-miR-200c-3p	hsa-miR-133a	hsa-miR-149-5p	hsa-miR-222-3p	hsa-miR-191-5p
GO:0001047	core promoter binding	2.6828			2.324		2.5761			2.8258	2.8762	2.324		2.5761			3.8591				E2F7 YAP1			HMGA2 TP53		HMGA2 TP53			HMGA2 TFAP2A YAP1	E2F7 SOX4 TCF7	HMGA2 TP53		E2F7 SOX4			E2F7 SOX4 TCF7
GO:0035501	MH1 domain binding				3.1915		3.3165			2.8554		3.1915												HMGA2		HMGA2			HMGA2		HMGA2
GO:0035500	MH2 domain binding				3.1915		3.3165			2.8554		3.1915												HMGA2		HMGA2			HMGA2		HMGA2
GO:0005524	ATP binding										4.1256					3.473				4.9661										ABCC1 ATRX CCT2 CDK1 CHEK1 HLTF PRPS2 SMC2 SMC4					ABCC1 ASCC3 ATAD2 ATRX CDK1 CHEK1 KIF5B PRPS1 RAD54B SMARCAD1 SMC4				CCT2 CDK1 CDK6 CHD4 HLTF KIF5B PRPS1 PRPS2
GO:0003682	chromatin binding				2.423					4.219		2.423				2.9677								CHD4 HMGA2 TP53					ATAD2 ATRX HMGA2 TFAP2A TGIF1 YAP1		CHD4 HMGA2 TP53				ATAD2 ATRX CDK1 TFAP2A TGIF1 YAP1
GO:0038191	neuropilin binding	2.1929			2.175		2.1419					2.175				3.2722					SEMA3A			SEMA4C		SEMA3A					SEMA4C				SEMA3A SEMA4C
GO:0071997	glutathione S-conjugate-transporting ATPase activity									2.8554	2.8724					2.6365													ABCC1	ABCC1					ABCC1
GO:0034634	glutathione transmembrane transporter activity									2.8554	2.8724					2.6365													ABCC1	ABCC1					ABCC1
GO:0042937	tripeptide transmembrane transporter activity									2.8554	2.8724					2.6365													ABCC1	ABCC1					ABCC1
GO:0015431	glutathione S-conjugate-exporting ATPase activity									2.8554	2.8724					2.6365													ABCC1	ABCC1					ABCC1
GO:0015420	cobalamin-transporting ATPase activity									2.8554	2.8724					2.6365													ABCC1	ABCC1					ABCC1
GO:1990837	sequence-specific double-stranded DNA binding				1.989		2.3688					1.989		2.3688			1.989							CHD4 HMGA2 TP53		HMGA2 MCM10 TP53
GO:0004749	ribose phosphate diphosphokinase activity						2.6181										2.4933			5.1623						PRPS1										PRPS2			PRPS1 PRPS2
GO:0015616	DNA translocase activity					2.648										4.886	2.7149								ATRX										ATRX RAD54B	ATRX
GO:0004386	helicase activity				2.282							2.282				3.1872	2.282							CHD4 SMARCAD1							CHD4 SMARCAD1				ASCC3 ATRX RAD54B SMARCAD1	ATRX HLTF
GO:0016778	diphosphotransferase activity						2.4722										2.3474			4.845						PRPS1										PRPS2			PRPS1 PRPS2
GO:0031492	nucleosomal DNA binding				3.7871		1.8423					3.7871												CHD4 HMGA2		HMGA2					CHD4 HMGA2
GO:0015328	cystine secondary active transmembrane transporter activity		3.3165				3.3165									2.6365						SLC7A11				SLC7A11									SLC7A11
GO:1901680	sulfur-containing amino acid secondary active transmembrane transporter activity		3.3165				3.3165									2.6365						SLC7A11				SLC7A11									SLC7A11
GO:0015327	cystine:glutamate antiporter activity		3.3165				3.3165									2.6365						SLC7A11				SLC7A11									SLC7A11
GO:0035497	cAMP response element binding				2.793		2.239					2.793						2.8561						HMGA2		HMGA2					HMGA2						TCF12
GO:0035173	histone kinase activity		2.396								3.5368					3.629						CDK1								CDK1 CHEK1					CDK1 CHEK1
GO:0016208	AMP binding						2.1718										2.473			4.252						PRPS1										PRPS2			PRPS1 PRPS2
GO:0046332	SMAD binding					2.8295												2.843	2.9666						TCF12 TGIF1												TCF12	AXIN2 TCF12
GO:0051575	5'-deoxyribose-5-phosphate lyase activity				2.4933		2.6181					2.4933												HMGA2		HMGA2					HMGA2
GO:0035033	histone deacetylase regulator activity				2.4933		2.6181					2.4933												TP53		TP53					TP53
GO:0001077	transcriptional activator activity, RNA polymerase II proximal promoter sequence-specific DNA binding						2.1886										1.9372		3.2758							HMGA2 TP53										HLTF SOX4		HLTF TCF12 TFAP2A
GO:0072349	modified amino acid transmembrane transporter activity		2.63				2.63									3.116						SLC7A11				SLC7A11									ABCC1 SLC7A11
GO:0048027	mRNA 5'-UTR binding				2.1516							2.1516						2.9286						IGF2BP1							IGF2BP1						IGF2BP1
GO:0043565	sequence-specific DNA binding						1.8864							1.8864			3.4118									HMGA2 MCM10 TP53							E2F7 MYT1 SOX4			E2F7 HLTF MYRF SOX4 TCF7
GO:0005049	nuclear export signal receptor activity										4.589						2.4142													RANBP17 XPO4						XPO4
GO:0097371	MDM2/MDM4 family protein binding				2.2896		2.4143					2.2896												TP53		TP53					TP53
GO:0031491	nucleosome binding				3.4323							3.4323												CHD4 HMGA2							CHD4 HMGA2
GO:0003680	AT DNA binding				2.2385		2.3632					2.2385												HMGA2		HMGA2					HMGA2
GO:0008134	transcription factor binding				3.415							3.415												CCND1 CHD4 HMGA2 TP53							CCND1 CHD4 HMGA2 TP53
GO:0001228	transcriptional activator activity, RNA polymerase II transcription regulatory region sequence-specific DNA binding						1.92							1.92					2.8718							HMGA2 TP53							MYT1 SOX4					HLTF TCF12 TFAP2A
GO:0004677	DNA-dependent protein kinase activity				2.1516		2.2762					2.1516												HMGA2		HMGA2					HMGA2
GO:1901682	sulfur compound transmembrane transporter activity		1.8569				1.8569									2.6938						SLC7A11				SLC7A11									ABCC1 SLC7A11
GO:0003690	double-stranded DNA binding						2.237							2.237			1.8555									HMGA2 MCM10 TP53							E2F7 MYT1 SOX4			E2F7 HLTF SOX4
GO:0003906	DNA-(apurinic or apyrimidinic site) lyase activity				2.473		2.1718					2.473
GO:0070742	C2H2 zinc finger domain binding				1.9896		2.114					1.9896												HMGA2		HMGA2					HMGA2
GO:0043924	suramin binding					3.1245				2.8554															RYR2				RYR2
GO:0008424	glycoprotein 6-alpha-L-fucosyltransferase activity									2.8554																			FUT8
GO:0031704	apelin receptor binding	3.669																		2.766	APLN																		APLN
GO:0008511	sodium:potassium:chloride symporter activity	3.669																		2.766	SLC12A2																		SLC12A2
GO:0031490	chromatin DNA binding				2.8815							2.8815												CHD4 HMGA2							CHD4 HMGA2
GO:0030332	cyclin binding		1.957																	3.7631		CDK1																	CDK1 CDK6
GO:0000981	RNA polymerase II transcription factor activity, sequence-specific DNA binding													2.4735			3.1766																E2F7 MYT1 SOX4			E2F7 HLTF SOX4 TCF7
GO:0042802	identical protein binding					3.5751											2.641								MAD2L1 PSPH PTPRO ROBO2 RYR2 TCF12											E2F7 PRPS2 PTPRO STC2
GO:0005294	neutral L-amino acid secondary active transmembrane transporter activity		2.7149				2.7149
GO:0016728	oxidoreductase activity, acting on CH or CH2 groups, disulfide as acceptor				2.7149							2.7149												RRM2							RRM2
GO:0004748	ribonucleoside-diphosphate reductase activity, thioredoxin disulfide as acceptor				2.7149							2.7149												RRM2							RRM2
GO:0061731	ribonucleoside-diphosphate reductase activity				2.7149							2.7149												RRM2							RRM2
GO:0017147	Wnt-protein binding		1.8144			3.5919																FZD3			FZD3 PTPRO
GO:0001085	RNA polymerase II transcription factor binding				2.62							2.62												CHD4 TP53							CHD4 TP53
GO:0097472	cyclin-dependent protein kinase activity		1.7758																	3.3943		CDK1																	CDK1 CDK6
GO:0004693	cyclin-dependent protein serine/threonine kinase activity		1.7758																	3.3943		CDK1																	CDK1 CDK6
GO:0046983	protein dimerization activity										2.8752						2.1121													MAD2L1 PRPS2 PTPRO SMC2 SMC4 SOX4 STC2						PRPS2 PTPRO SOX4 STC2
GO:0044212	transcription regulatory region DNA binding													2.1773			2.7832																E2F7 MYT1 SOX4			E2F7 HLTF SOX4 TCF7
GO:0000099	sulfur amino acid transmembrane transporter activity		2.4722				2.4722															SLC7A11				SLC7A11
GO:0001067	regulatory region nucleic acid binding													2.1689			2.7721																E2F7 MYT1 SOX4			E2F7 HLTF SOX4 TCF7
GO:0001227	transcriptional repressor activity, RNA polymerase II transcription regulatory region sequence-specific DNA binding									2.6965							2.2325												HMGA2 TFAP2A TGIF1							E2F7 TCF7
GO:0030215	semaphorin receptor binding						1.9762									2.9342										SEMA3A									SEMA3A SEMA4C
GO:0070087	chromo shadow domain binding					2.3474											2.4142								ATRX											ATRX
GO:0000982	transcription factor activity, RNA polymerase II proximal promoter sequence-specific DNA binding						1.916
GO:0008536	Ran GTPase binding		1.744								2.9296											IPO5								RANBP17 XPO4
GO:0035326	enhancer binding																	1.9458	2.6919																		TCF12	TCF12 TFAP2A
GO:0045499	chemorepellent activity						1.872									2.7242										SEMA3A									SEMA3A SEMA4C
GO:0070064	proline-rich region binding	4.5166																			CCND1 YAP1
GO:0000976	transcription regulatory region sequence-specific DNA binding													2.4217			2.43																E2F7 MYT1 SOX4			E2F7 HLTF SOX4
GO:0042803	protein homodimerization activity					2.5732											1.8512								MAD2L1 PSPH PTPRO TCF12											PRPS2 PTPRO STC2
GO:0005313	L-glutamate transmembrane transporter activity		2.239				2.239															SLC7A11				SLC7A11
GO:0016725	oxidoreductase activity, acting on CH or CH2 groups				2.1929							2.1929												RRM2							RRM2
GO:0015172	acidic amino acid transmembrane transporter activity		2.1718				2.1718															SLC7A11				SLC7A11
GO:0005095	GTPase inhibitor activity		2.1718				2.1718															IPO5				IPO5
GO:0004467	long-chain fatty acid-CoA ligase activity				2.793							2.793
GO:0019900	kinase binding				2.625							2.625												CCND1 NAP1L1 TP53							CCND1 NAP1L1 TP53
GO:0003714	transcription corepressor activity	3.9772																			CCND1 E2F7 YAP1
GO:0008139	nuclear localization sequence binding		1.957				1.957															IPO5				IPO5
GO:0015301	anion:anion antiporter activity		1.8569				1.8569															SLC7A11				SLC7A11
GO:0005310	dicarboxylic acid transmembrane transporter activity		1.8281				1.8281															SLC7A11				SLC7A11
GO:0015175	neutral amino acid transmembrane transporter activity		1.812				1.812
GO:0008432	JUN kinase binding															3.4																			KIF5B TGIF1
GO:0003678	DNA helicase activity															3.3462																			ASCC3 ATRX RAD54B
GO:0016887	ATPase activity															3.2846																			ABCC1 ASCC3 ATAD2 ATRX KIF5B RAD54B
GO:0001078	transcriptional repressor activity, RNA polymerase II proximal promoter sequence-specific DNA binding									3.2831																			HMGA2 TFAP2A TGIF1
GO:0043531	ADP binding																			3.2563																			PRPS1 PRPS2
GO:0034511	U3 snoRNA binding								3.1918																			DIEXF
GO:0003700	DNA binding transcription factor activity																3.1255																			E2F7 HLTF MYRF SOX4 TCF7
GO:0019003	GDP binding																			2.948																			PRPS1 PRPS2
GO:0008094	DNA-dependent ATPase activity															2.8928																			ASCC3 ATRX RAD54B
GO:0003712	transcription cofactor activity	2.8624																			CCND1 E2F7 YAP1
GO:0031802	type 5 metabotropic glutamate receptor binding													2.8398																			HOMER1
GO:0008449	N-acetylglucosamine-6-sulfatase activity													2.8398																			SULF1
GO:0000978	RNA polymerase II proximal promoter sequence-specific DNA binding																		2.7971																			HLTF TCF12 TFAP2A
GO:0000989	transcription factor activity, transcription factor binding	2.7642																			CCND1 E2F7 YAP1
GO:0000988	transcription factor activity, protein binding	2.756																			CCND1 E2F7 YAP1
GO:0000987	proximal promoter sequence-specific DNA binding																		2.7362																			HLTF TCF12 TFAP2A
GO:0017111	nucleoside-triphosphatase activity															2.714																			ABCC1 ASCC3 ATAD2 ATRX KIF5B RAD54B SMARCAD1
GO:0004888	transmembrane signaling receptor activity					2.678																			ADGRG1 FZD3 PTPRO ROBO2 RYR2
GO:0048763	calcium-induced calcium release activity					2.648																			RYR2
GO:0071837	HMG box domain binding																	2.684																			TCF12
GO:0016462	pyrophosphatase activity															2.5826																			ABCC1 ASCC3 ATAD2 ATRX KIF5B RAD54B SMARCAD1
GO:0016818	hydrolase activity, acting on acid anhydrides, in phosphorus-containing anhydrides															2.5767																			ABCC1 ASCC3 ATAD2 ATRX KIF5B RAD54B SMARCAD1
GO:0016817	hydrolase activity, acting on acid anhydrides															2.5738																			ABCC1 ASCC3 ATAD2 ATRX KIF5B RAD54B SMARCAD1
GO:0035402	histone kinase activity (H3-T11 specific)										2.5722																			CHEK1
GO:0034902	endosulfan sulfate hydrolase activity													2.539																			SULF1
GO:0004468	lysine N-acetyltransferase activity, acting on acetyl phosphate as donor		2.539																			ESCO2
GO:0034889	endosulfan hemisulfate sulfatase activity													2.539																			SULF1
GO:0018741	alkyl sulfatase activity													2.539																			SULF1
GO:0038023	signaling receptor activity					2.5263																			ADGRG1 FZD3 PTPRO ROBO2 RYR2
GO:0004647	phosphoserine phosphatase activity					2.5232																			PSPH
GO:0005219	ryanodine-sensitive calcium-release channel activity					2.5232																			RYR2
GO:0030515	snoRNA binding								2.5231																			DIEXF
GO:0043425	bHLH transcription factor binding																	2.4931																			TCF12
GO:0015377	cation:chloride symporter activity	2.4653																			SLC12A2
GO:0070888	E-box binding																	2.4262																			TCF12
GO:0008046	axon guidance receptor activity													2.4143																			ROBO2
GO:0003688	DNA replication origin binding						2.3632																			MCM10
GO:0035256	G-protein coupled glutamate receptor binding													2.3632																			HOMER1
GO:0045182	translation regulator activity																	2.3471																			IGF2BP1
GO:0070411	I-SMAD binding	2.3273																			AXIN2
GO:0070016	armadillo repeat domain binding	2.2549																			AXIN2
GO:0003730	mRNA 3'-UTR binding																	2.2545																			IGF2BP1
GO:0001664	G-protein coupled receptor binding	2.24																			APLN ZNRF3
GO:0004065	arylsulfatase activity													2.2385																			SULF1
GO:0019843	rRNA binding								2.1446																			DIEXF
GO:0008353	RNA polymerase II carboxy-terminal domain kinase activity		2.114																			CDK1
GO:0061630	ubiquitin protein ligase activity																2.143																			HLTF ZNRF3
GO:0008484	sulfuric ester hydrolase activity													2.877																			SULF1
GO:0061659	ubiquitin-like protein ligase activity																2.847																			HLTF ZNRF3
GO:0008301	DNA binding, bending						2.174																			HMGA2
GO:0017075	syntaxin-1 binding													2.174																			SYBU
GO:0070735	protein-glycine ligase activity																1.9937																			HLTF ZNRF3
GO:0043773	coenzyme F420-0 gamma-glutamyl ligase activity																1.9937																			HLTF ZNRF3
GO:0008766	UDP-N-acetylmuramoylalanyl-D-glutamyl-2,6-diaminopimelate-D-alanyl-D-alanine ligase activity																1.9937																			HLTF ZNRF3
GO:0070738	tubulin-glycine ligase activity																1.9937																			HLTF ZNRF3
GO:0070737	protein-glycine ligase activity, elongating																1.9937																			HLTF ZNRF3
GO:0043774	coenzyme F420-2 alpha-glutamyl ligase activity																1.9937																			HLTF ZNRF3
GO:0070736	protein-glycine ligase activity, initiating																1.9937																			HLTF ZNRF3
GO:0018169	ribosomal S6-glutamic acid ligase activity																1.9937																			HLTF ZNRF3
GO:0070740	tubulin-glutamic acid ligase activity																1.9834																			HLTF ZNRF3
GO:0070739	protein-glutamic acid ligase activity																1.9767																			HLTF ZNRF3
GO:0042813	Wnt-activated receptor activity		1.9762																			FZD3
GO:0005001	transmembrane receptor protein tyrosine phosphatase activity																1.9634																			PTPRO
GO:0016881	acid-amino acid ligase activity																1.9437																			HLTF ZNRF3
GO:0016753	O-sinapoyltransferase activity		1.8569																			ESCO2
GO:0019186	acyl-CoA N-acyltransferase activity		1.8569																			ESCO2
GO:0034851	2,4,4-trimethyl-3-oxopentanoyl-CoA 2-C-propanoyl transferase activity		1.8569																			ESCO2
GO:0018713	3-ketopimelyl-CoA thiolase activity		1.8569																			ESCO2
GO:0018030	peptidyl-lysine N6-myristoyltransferase activity		1.8569																			ESCO2
GO:0034915	2-methylhexanoyl-CoA C-acetyltransferase activity		1.8569																			ESCO2
GO:0043741	L-2-aminoadipate N-acetyltransferase activity		1.8569																			ESCO2
GO:0034737	ergosterol O-acyltransferase activity		1.8569																			ESCO2
GO:0032216	glucosaminyl-phosphotidylinositol O-acyltransferase activity		1.8569																			ESCO2
GO:0034738	lanosterol O-acyltransferase activity		1.8569																			ESCO2
GO:0018712	3-hydroxybutyryl-CoA thiolase activity		1.8569																			ESCO2
GO:0019105	N-palmitoyltransferase activity		1.8569																			ESCO2
GO:0043806	keto acid formate lyase activity		1.8569																			ESCO2
GO:0034945	2,6-dimethyl-5-methylene-3-oxo-heptanoyl-CoA C-acetyltransferase activity		1.8569																			ESCO2
GO:0034848	naphthyl-2-oxomethyl-succinyl-CoA succinyl transferase activity		1.8569																			ESCO2
GO:0008951	palmitoleoyl [acyl-carrier-protein]-dependent acyltransferase activity		1.8569																			ESCO2
GO:0018031	peptidyl-lysine N6-palmitoyltransferase activity		1.8569																			ESCO2
GO:0052858	peptidyl-lysine acetyltransferase activity		1.8569																			ESCO2
GO:0046941	azetidine-2-carboxylic acid acetyltransferase activity		1.8569																			ESCO2
GO:0018711	benzoyl acetate-CoA thiolase activity		1.8569																			ESCO2
GO:0016752	sinapoyltransferase activity		1.8569																			ESCO2
GO:0016412	serine O-acyltransferase activity		1.8569																			ESCO2
GO:0016750	O-succinyltransferase activity		1.8569																			ESCO2
GO:0090595	acetyl-CoA:L-lysine N6-acetyltransferase		1.8569																			ESCO2
GO:0034919	butyryl-CoA 2-C-propionyltransferase activity		1.8569																			ESCO2
GO:0019705	protein-cysteine S-myristoyltransferase activity		1.8569																			ESCO2
GO:0004147	dihydrolipoamide branched chain acyltransferase activity		1.8569																			ESCO2
GO:0051015	actin filament binding			1.859																			FSCN1
GO:0030523	dihydrolipoamide S-acyltransferase activity		1.8423																			ESCO2
GO:0016751	S-succinyltransferase activity		1.8423																			ESCO2
GO:0016414	O-octanoyltransferase activity		1.8423																			ESCO2
GO:0001221	transcription cofactor binding						1.8423																			TP53
GO:0043849	Ras palmitoyltransferase activity		1.8423																			ESCO2
GO:0035035	histone acetyltransferase binding						1.8423																			TP53
GO:0008144	drug binding			1.8379																			FSCN1
GO:0016879	ligase activity, forming carbon-nitrogen bonds																1.8352																			HLTF ZNRF3
GO:0019107	myristoyltransferase activity		1.8281																			ESCO2
GO:0016415	octanoyltransferase activity		1.8281																			ESCO2
GO:0016420	malonyltransferase activity		1.8281																			ESCO2
GO:0016749	N-succinyltransferase activity		1.8281																			ESCO2
GO:0004772	sterol O-acyltransferase activity		1.8281																			ESCO2
GO:0016419	S-malonyltransferase activity		1.8281																			ESCO2
GO:0016418	S-acetyltransferase activity		1.8281																			ESCO2
GO:0043236	laminin binding		1.8144																			ADAM9
GO:0016748	succinyltransferase activity		1.8144																			ESCO2
GO:0016416	O-palmitoyltransferase activity		1.7883																			ESCO2
GO:0016454	C-palmitoyltransferase activity		1.7883																			ESCO2
GO:0030544	Hsp70 protein binding		1.7883																			CDK1
GO:0016406	carnitine O-acyltransferase activity		1.7758																			ESCO2
GO:0016413	O-acetyltransferase activity		1.7636																			ESCO2
GO:0030674	protein binding, bridging			1.7596																			FSCN1
GO:0060090	molecular adaptor activity			1.7143																			FSCN1
GO:0005048	signal sequence binding		1.6973																			IPO5
GO:0016408	C-acyltransferase activity		1.6772																			ESCO2
GO:0008234	cysteine-type peptidase activity			1.669																			MYRF
GO:0016411	acylglycerol O-acyltransferase activity		1.631																			ESCO2
GO:0019707	protein-cysteine S-acyltransferase activity		1.5973																			ESCO2
GO:0099516	ion antiporter activity		1.5814																			SLC7A11
GO:0015179	L-amino acid transmembrane transporter activity		1.5814																			SLC7A11
GO:0050840	extracellular matrix binding		1.5736																			ADAM9
